# Supplementary material for: Breeding Has Increased the Diversity of Cultivated Tomato in The Netherlands
Source: Front Plant Sci. 2019 Dec 20;10:1606. doi: 10.3389/fpls.2019.01606 (PMC6932954; doi:10.3389/fpls.2019.01606)
Supplement: Data Sheet S3 — The introgressions in 90 tomato varieties, commercially introduced since 1950. These varieties were genotyped, using the SolCap array (https://www.illumina.com/library-prep-array-kit-selector/kits-and-arrays/the-solcap-tomato-consortium.html ). Column 1 to 3 provide the ColCap marker names and physical positions. A cell is blanc in case the marker scores for both alleles are identical to the prevalent score for that marker in the 1950s and 1960s. A cell is light blue, if only one marker score deviates from the ‘standard tomato genome’, therefore reflecting heterozygous introgressions. The dark blue cells represent homozygous introgressions. [file DataSheet_3.xlsx]

## Sheet: Sheet1
											1950s								1960s											1970s													1980s
								1950	1950	1950	1950	1956	1957	1960	1960	1961	1962	1963	1964	1964	1965	1966	1966	1968	1970	1971	1972	1974	1974	1975	1975	1978	1979	1979	1979	1979	1981	1981	1981	1981	1982	1982	1983	1983	1985	1987	1987	1987	1988
SolCap marker	Chr	Pos	Basisgenoom	eigen rassen Allel1	eigen rassen Allel2	alle genotypen Allel1	alle genotypen Allel2	Robar	Renova	Premier	Extase	Pygmee	Nunhem´s Tuckqueen	No.59	Allround	Superieur	Roda	6289 Rode	Osiris	Titan	Rovic	Moneydor	Moneymar	Bleke Raak	V 121	Roda Compacta	Moneymaker	Sonato	Sonatine	Mecano VF	Ventura FR	Diego	Shirley	Splendid	Coronation	Dombito	Amfora	Abunda	Robin svfs	Flaneur	Novita	Sierra	Darus	Bornia	Camona	Start	Matador	Ramy	Isola
solcap_snp_sl_15058	1	45434	A	A	G	G	A				R									G				R				R	R				R		G		R	G		R	G			R		R	R
solcap_snp_sl_60635	1	47132	C	C	T	C	T																						Y				Y					T		Y	Y					Y	Y
solcap_snp_sl_60604	1	192109	C	C	A	C	A																						M				M					A		M	M					M	M
solcap_snp_sl_15056	1	259974	T	T	G	T	G																																					K
solcap_snp_sl_15055	1	299550	C	C	T	C	T																																					Y
solcap_snp_sl_15054	1	299696	C	C	T	C	T																						Y				Y					T		Y	Y			Y		Y	Y
solcap_snp_sl_15052	1	301597	C	C	A	C	A																						M				M					A		M	M			M		M	M
solcap_snp_sl_15051	1	301603	T	T	C	T	C				Y									C				Y				Y	Y				Y		C		Y	C		Y	Y			Y		Y	Y
solcap_snp_sl_15050	1	303076	T	T	C	T	C				Y									C				Y				Y	Y				Y		C		Y	C		Y	Y			Y		Y	Y
solcap_snp_sl_15049	1	303202	A	A	G	A	G				R									G				R				R	R				R		G		R	G		R	R			R		R	R
CL004303_0524	1	310894	A	A	G	A	G				R									G				R				R	R				R		G		R	G		R	R					R	R
solcap_snp_sl_24809	1	324852	C	C	T	C	T				Y	T	T	T	T	Y	failed	T				failed		Y	failed	failed	T	Y	Y			Y	Y	Y		T			Y	Y		failed	Y	Y	Y		Y	Y
CL016197_0363_solcap_snp_sl_60559	1	336495	A	A	G	A	G				R									G				R				R	R				R		G		R	G		R	R					R	R
solcap_snp_sl_60557	1	338651	G	G	A	G	A				R									A				R				R	R				R		A		R	A		R	R					R	R
solcap_snp_sl_15046	1	348201	T	T	C	C	T	C	C	C									C		C		C							C	C	Y					Y		Y		Y		Y	Y	Y	Y		Y	C
solcap_snp_sl_15039	1	482660	G	G	A	A	G	A	A	A									A		A		A							A	A	R					R		R	R			R	R	R	R		R	A
solcap_snp_sl_33745	1	534448	G	G	T	G	T																							T	T	K				K	K		T				K	K	K	K	K	T	T
solcap_snp_sl_60513	1	541692	T	T	C	T	C													failed																Y			Y					Y			Y	Y	Y
solcap_snp_sl_24801	1	663658	C	C	T	C	T																													Y			Y					Y			Y	Y	Y
solcap_snp_sl_24799	1	669686	G	G	T	T	G				K									T				K				K	K				K		K	K	K	T	K		K			K		K	T	K	K
solcap_snp_sl_24797	1	678452	G	G	A	G	A																													R			R					R			R	R	R
CL017102_0111	1	730154	A	A	G	A	G	G	G	G									G				G																	R	R
solcap_snp_sl_33737	1	853700	G	A	G	A	G				R									A				R		A		R	R	A	A	R	R		R	R	A	A	A		R		R	R	R	A	A	A	A
solcap_snp_sl_33736	1	859321	C	C	T	C	T						T												T
solcap_snp_sl_60446	1	876224	C	C	T	C	T				Y									T				Y				Y	Y				Y		Y		Y	T			Y					Y	Y
solcap_snp_sl_24794	1	906718	C	C	T	C	T																													Y			Y					Y		failed	Y	Y	Y
solcap_snp_sl_60417	1	986514	C	C	T	C	T				Y									T				Y				Y	Y				Y		Y		Y	T			T					Y	Y
solcap_snp_sl_20500	1	1086886	A	A	T	A	T																																										W
solcap_snp_sl_20499	1	1116398	T	T	A	T	A																										W			W			W					W			W		W
solcap_snp_sl_60393	1	1118868	A	A	C	A	C																															failed
solcap_snp_sl_60360	1	1337767	T	T	A	T	A													A				W
solcap_snp_sl_60356	1	1367023	C	C	T	C	T													failed
solcap_snp_sl_8704	1	1470863	C	C	T	T	C				Y		T							T				Y	T			Y			T				Y		Y		Y			Y			Y	T		T	Y
solcap_snp_sl_33719	1	1508203	T	T	C	T	C				Y		C												C			Y							Y
solcap_snp_sl_60330	1	1511380	C	C	T	C	T
solcap_snp_sl_60318	1	1524332	C	C	A	C	A													A				M
solcap_snp_sl_8697	1	1550721	A	A	T	A	T																														W		W			W			W	W		T	W
solcap_snp_sl_33709	1	1577389	A	A	G	A	G				R		G							G				R	G			R			G				R											R
solcap_snp_sl_60303	1	1605688	C	C	T	C	T													T				Y
solcap_snp_sl_60296	1	1678684	T	T	C	T	C													C				Y
solcap_snp_sl_60276	1	1809372	A	A	G	A	G													failed
solcap_snp_sl_33701	1	2063522	T	T	C	T	C																			Y					C					Y			Y					Y		Y	Y		Y
solcap_snp_sl_60250	1	2117109	A	A	C	A	C
solcap_snp_sl_24789	1	2135539	G	G	A	G	A																								A															R
solcap_snp_sl_60227	1	2200864	C	C	T	C	T													T				Y
solcap_snp_sl_8669	1	2255882	A	G	A	G	A						G							G				R	G	R					G	R	R			R	G		G			R	R	R	R	G	R	G	G
solcap_snp_sl_8668	1	2311631	T	C	T	C	T						C							C				Y	C	Y					C	Y	Y			Y	C		C			Y	Y	Y	Y	C	Y	C	C
solcap_snp_sl_8667	1	2311760	T	C	T	C	T						C							C				Y	C	Y					C	Y	Y			Y	C		C			Y	Y	Y	Y	C	Y	C	C
solcap_snp_sl_24787	1	2371872	A	T	A	T	A						T							T				W	T	W					T	W	W			W	T		T			W	W	W	W	T	W	T	T
SL20259_223	1	2441831	C	C	T	C	T																			Y					T	Y				Y	Y		T			Y	Y	Y	Y	T	Y	T	T
CL009286_0792	1	2442427	T	T	A	T	A																			W					A	W				W	W		A			W	W	W	W	A	W	A	A
solcap_snp_sl_24785	1	2444487	T	T	C	T	C																			Y					C	Y				Y	Y		C			Y	Y	Y	Y	C	Y	C	C
solcap_snp_sl_8659	1	2445620	G	G	C	G	C																			S					C	S				S	S		C			S	S	S	S	C	S	C	C
solcap_snp_sl_8658	1	2445949	A	A	G	G	A													failed						R					G	R				R	R		G			R	R	R	R	G	R	G	G
solcap_snp_sl_8657	1	2446381	A	A	G	A	G																			R					G	R				R	R		G			R	R	R	R	G	R	G	G
solcap_snp_sl_8656	1	2446525	C	C	T	T	C													T				Y		Y					T	Y				Y	Y		T			Y	Y	Y	Y	T	Y	T	T
solcap_snp_sl_8655	1	2446729	A	A	G	G	A													G				R		R					G	R				R	R		G			R	R	R	R	G	R	G	G
solcap_snp_sl_8654	1	2458075	T	T	G	T	G																			K					G	K				K	K		G			K	K	K	K	G	K	G	G
solcap_snp_sl_8653	1	2461631	T	T	A	T	A																			W					A	W				W	W		A			W	W	W	W	A	W	A	A
solcap_snp_sl_8651	1	2463253	A	A	G	G	A													G				R		R					G	R				R	R		G			R	R	R	R	G	R	G	G
SGN_U573329_snp393	1	2476121	G	G	T	G	T													T				K
solcap_snp_sl_60143	1	2507736	C	C	T	C	T													T				Y
solcap_snp_sl_8640	1	2554370	A	G	A	G	A				R									G				R		R		R			G	R	G		R	R	G		G		R	R	R	R	R	G	G	G	G
solcap_snp_sl_60135	1	2572815	A	A	C	A	C																										C				M
solcap_snp_sl_15014	1	2574889	G	G	A	A	G				R															R		R			A	R			R	R	R		A		R	R	R	R	R	A	A	A	A
solcap_snp_sl_8639	1	2581713	T	G	T	G	T				K									G				K		K		K			G	K	G		K	K	G		G		K	K	K	K	K	G	G	G	G
solcap_snp_sl_15013	1	2730780	C	C	A	C	A																																										M
solcap_snp_sl_60113	1	2751369	A	A	G	A	G
solcap_snp_sl_60089	1	2879156	A	A	G	A	G													G				R									R
solcap_snp_sl_60078	1	2955601	A	A	T	A	T													T				W						T	W															W			W
solcap_snp_sl_33686	1	3003266	G	G	A	G	A	A	A	A			A	A					A				A	R	A								R			R				R
solcap_snp_sl_60043	1	3101943	C	C	T	C	T													T				Y
solcap_snp_sl_15000	1	3123485	G	G	T	G	T				K																	K					K	K	K		K				K	K							T
solcap_snp_sl_60008	1	3255235	A	A	G	A	G													G				R
solcap_snp_sl_59975	1	3486084	G	G	A	G	A													A				R
solcap_snp_sl_59964	1	3591306	C	C	T	C	T
solcap_snp_sl_20440	1	3694478	G	G	A	G	A																							A
solcap_snp_sl_59944	1	3695749	T	T	C	T	C
solcap_snp_sl_20438	1	3899743	T	T	C	T	C				Y																	Y					Y	Y	Y	Y	Y				Y					Y
solcap_snp_sl_59913	1	4156425	C	C	T	C	T
solcap_snp_sl_59897	1	4404784	A	A	G	A	G
solcap_snp_sl_59890	1	4597945	G	G	A	G	A
solcap_snp_sl_59885	1	4669442	C	C	A	C	A
solcap_snp_sl_33677	1	4871337	G	G	T	G	T																																K
solcap_snp_sl_33676	1	4940680	G	G	C	G	C				S																	S		C	C		C	S	S	C	C		S		S	S		S	S	C	S	S	C
solcap_snp_sl_20426	1	5346991	G	G	A	G	A																							A	A					A	R		R			R			R	R			A
solcap_snp_sl_59771	1	6229659	T	T	C	T	C																								C	Y					Y		Y			Y	Y		Y	Y		C	C
solcap_snp_sl_20420	1	6843787	G	G	A	G	A																					R		A	A	R			R	A	R		A			R	R		R	R		A	A
solcap_snp_sl_16925	1	18519338	T	T	G	G	T																					K		G	G	K			K	G	K		G			K	K		K	K		G	G
solcap_snp_sl_25971	1	35652798	T	T	C	T	C																									Y													Y
solcap_snp_sl_19066	1	38118538	C	C	T	C	T																					Y		T	T	Y			Y	T	Y		T			Y	Y		Y	Y		T	T
solcap_snp_sl_14042	1	38274943	T	T	C	T	C																							C						C			Y
solcap_snp_sl_19068	1	38276275	T	T	C	C	T																					Y		C	C	Y			Y	C	Y		C			Y	Y		Y	Y		C	C
solcap_snp_sl_16520	1	46543829	A	A	G	G	A																					R		G	G	R			R	G	R		G			R	R		R	R		G	G
solcap_snp_sl_16519	1	46543936	G	G	A	G	A																					R		A	A	R			R	A	R		A			R	R		R	R		A	A
solcap_snp_sl_38942	1	50276700	T	T	C	T	C
solcap_snp_sl_22423	1	52336702	C	C	G	G	C																					S		G	G	S			S	G	S		G			S	S		S	S		G	G
solcap_snp_sl_70347	1	57854572	T	T	G	T	G																					K			G				K		K					K			K	K		K	G
solcap_snp_sl_16466	1	61725342	A	A	G	G	A																					R		G	G	R			R	G	R		G			R	R		R	R		G	G
solcap_snp_sl_26417	1	62269009	C	C	T	C	T																					Y		T	T	Y			Y	T	Y		T			Y	Y		Y	Y		T	T
solcap_snp_sl_18641	1	64684744	T	T	C	T	C																					Y			C				Y		Y					Y			Y	Y		Y	C
solcap_snp_sl_18635	1	67037778	T	T	C	C	T																					Y		C	C	Y			Y	C	Y		C			Y	Y		Y	Y		C	C
solcap_snp_sl_18634	1	67366372	T	T	A	A	T																					W		A	A	W			W	A	W		A			W	W	W	W	W		A	A
solcap_snp_sl_18627	1	67512282	T	T	G	G	T																					K		G	G	K			K	G	K		G			K	K	K	K	K		G	G
solcap_snp_sl_13762	1	67855513	A	A	C	A	C																					M			C				M		M					M		M	M	failed		M	M
solcap_snp_sl_18619	1	68232912	G	G	T	G	T																							T						T			K										K
solcap_snp_sl_30135	1	68747882	G	A	G	A	G				R	A			A	A						A				R	A	A	A	A	A	A	R	R	R	A	R	A	A	R		A	R	R	R	R	R	A	A
solcap_snp_sl_50504	1	68904199	C	C	T	C	T
solcap_snp_sl_50495	1	68944253	A	A	T	A	T
solcap_snp_sl_50477	1	69077812	T	T	C	T	C
solcap_snp_sl_50470	1	69168820	A	A	C	A	C
solcap_snp_sl_50467	1	69231690	T	T	C	T	C
solcap_snp_sl_50464	1	69333877	T	T	C	T	C
solcap_snp_sl_50458	1	69459986	A	A	G	A	G
solcap_snp_sl_30116	1	69658001	T	T	C	T	C																					Y						Y	Y														Y
solcap_snp_sl_4963	1	69685040	T	T	C	T	C
solcap_snp_sl_50427	1	69750028	G	G	A	G	A
solcap_snp_sl_30114	1	69750774	C	C	T	C	T																					Y						Y	Y														Y
solcap_snp_sl_30111	1	70092344	T	T	C	T	C
SL20127_1427	1	70104358	G	G	A	G	A
solcap_snp_sl_50373	1	70221328	T	T	C	T	C
2325_3_327_b_2325_3_314	1	70262679	G	G	C	G	C
solcap_snp_sl_36902	1	70364448	C	C	T	C	T
solcap_snp_sl_70031	1	70427671	C	C	T	C	T
Le005879_466	1	70517306	A	A	T	A	T
SL10483_141	1	70520733	A	A	G	A	G
solcap_snp_sl_36963	1	70579788	T	T	G	T	G
solcap_snp_sl_37999	1	70681256	C	C	T	C	T
solcap_snp_sl_25914	1	70868364	C	C	A	C	A
solcap_snp_sl_38059	1	71011308	A	A	C	A	C
solcap_snp_sl_38078	1	71087799	C	C	T	C	T
solcap_snp_sl_455	1	71090565	T	T	C	T	C																							C		Y					Y					Y	Y		failed	Y		C
solcap_snp_sl_456	1	71090567	C	C	A	A	C																							A		M					M					M	M		M	M		A
solcap_snp_sl_457	1	71186551	A	A	G	A	G																							G		R					R					R	R		R	R		R
solcap_snp_sl_38096	1	71215963	T	T	G	T	G
solcap_snp_sl_25922	1	71423651	T	T	C	T	C
solcap_snp_sl_38116	1	71433529	A	A	G	A	G
solcap_snp_sl_38119	1	71437447	G	G	A	G	A
solcap_snp_sl_38123	1	71476848	T	T	C	T	C																							C		C					Y					Y	Y		C	Y	Y	Y
solcap_snp_sl_38126	1	71478333	A	A	G	A	G
solcap_snp_sl_469	1	71515099	T	T	C	T	C																							C		C					Y					Y	Y		C	Y	Y	Y
solcap_snp_sl_25926	1	71642348	A	A	G	A	G
solcap_snp_sl_25929	1	71734357	T	T	C	T	C																																	Y
solcap_snp_sl_25930	1	71755560	G	G	A	G	A																																	R
solcap_snp_sl_25931	1	71756223	C	C	T	C	T																																	Y
solcap_snp_sl_38178	1	71945985	G	G	A	G	A
solcap_snp_sl_38210	1	72071107	A	A	G	A	G
solcap_snp_sl_38243	1	72268450	G	G	A	G	A
solcap_snp_sl_38290	1	72528470	C	C	T	C	T
solcap_snp_sl_12348	1	72528579	C	C	T	T	C		T	T		T		T										Y				Y	Y	T	T	T		T	Y		Y		Y	T	Y	T	Y		T	Y	Y	Y	T
solcap_snp_sl_12350	1	72654423	T	T	A	A	T		A	A		A		A										W				W	W	A	A	A		A	W		W		W	A	W	A	W		A	W	W	W	A
solcap_snp_sl_12351	1	72654512	T	T	C	C	T		C	C		C		C										Y				Y	Y	C	C	C		C	Y		Y		Y	C	Y	C	Y		C	Y	Y	Y	C
solcap_snp_sl_12352	1	72658153	T	T	C	C	T		C	C		C		C										Y				Y	Y	C	C	C		C	Y		Y		Y	C	Y	C	Y		C	Y	Y	Y	C
solcap_snp_sl_12354	1	72695842	C	C	A	A	C		A	A		A		A										M				M	M	A	A	A		A	M		M		M	A	M	A	M		A	M	M	M	A
solcap_snp_sl_12355	1	72696054	G	G	A	A	G		A	A		A		A										R				R	R	A	A	A		A	R		R		R	A	R	A	R		A	R	R	R	A
solcap_snp_sl_12356	1	72696613	G	G	A	G	A		A	A		A		A										R				R	R	A	A	A		A	R		R		R	A	R	A	R		A	R	R	R	A
solcap_snp_sl_12358	1	72697146	C	C	T	C	T		T	T		T		T										Y				Y	Y	T	T	T		T	Y		Y		Y	T	Y	T	Y		T	Y	Y	Y	T
solcap_snp_sl_25953	1	72705446	A	A	G	A	G		G	G		G		G										R				R	R	G	G	G		G	R	G	R		G	G	R	G	R		G	R	R	G	G
solcap_snp_sl_38324	1	72751622	C	C	T	C	T
solcap_snp_sl_521	1	72789786	G	G	T	G	T																							T						T			T									K
solcap_snp_sl_16331	1	72796829	C	C	A	A	C																							A		A		M		A	M		A	M		M	M	M	A	M	M	A
solcap_snp_sl_12359	1	72800389	A	A	G	G	A																						R	G		G		R		G	R		G	G		R	R	R	G	R	R	G
solcap_snp_sl_38346	1	72995837	T	T	C	T	C																						Y											Y
solcap_snp_sl_530	1	72996345	A	A	G	G	A					G																	R		G	R								R					R		R		G
solcap_snp_sl_531	1	73023201	A	A	G	A	G					G																		G	G					G			G									G	G
solcap_snp_sl_38356	1	73053477	T	T	C	T	C																						Y											Y
solcap_snp_sl_535	1	73147315	G	G	C	G	C					C																		C	C					C			C									C	C
solcap_snp_sl_25960	1	73147856	C	C	T	C	T
CL009288_0542	1	73212789	A	A	C	A	C
solcap_snp_sl_38389	1	73222823	T	T	C	T	C
solcap_snp_sl_38390	1	73233146	C	C	T	C	T
solcap_snp_sl_27286	1	73461824	T	T	C	T	C
solcap_snp_sl_36715	1	73513461	C	C	T	C	T
solcap_snp_sl_1813	1	74282365	A	A	T	A	T
solcap_snp_sl_17063	1	74314733	C	C	T	T	C																							T	T	T				T	Y		T			Y	Y		T	Y	Y	T	T
solcap_snp_sl_17068	1	74359125	A	A	T	T	A																							T	T	T				T			T				W		W		W	T	T
solcap_snp_sl_17071	1	74360513	T	T	G	G	T																							G	G	G				G			G				K		K		K	G	G
solcap_snp_sl_17072	1	74360839	C	C	T	T	C																							T	T	T				T			T				Y		Y		Y	T	T
solcap_snp_sl_17073	1	74481568	G	G	A	G	A																							R	R	R				R	R		R			R	R		R	R	R	R	R
solcap_snp_sl_17075	1	74483269	G	G	A	G	A																							A	A	A				A	R		A			R	R		R	R	R	A	A
solcap_snp_sl_17076	1	74515538	G	G	A	A	G																							A	A	A				A	R		A			R	R		R	R	R	A	A
solcap_snp_sl_17077	1	74515587	A	A	G	A	G																							G	G	G				G	R		G			R	R		R	R	R	G	G
solcap_snp_sl_17080	1	74546310	A	A	C	C	A																							C	C	C				C	M		C			M	M		M	M	M	C	C
solcap_snp_sl_27588	1	74845407	T	T	G	T	G																																K
solcap_snp_sl_12826	1	75198972	T	T	C	T	C																						Y							C		Y	C									Y	Y
solcap_snp_sl_16393	1	75563097	A	A	G	A	G
solcap_snp_sl_16389	1	75577418	T	T	C	T	C
solcap_snp_sl_602	1	75821741	G	G	A	G	A					A																	R	A		A				A		R	A				R	R	R		R	A	R
solcap_snp_sl_26171	1	75971634	T	T	C	T	C
solcap_snp_sl_34461	1	76172303	G	G	T	G	T
solcap_snp_sl_34484	1	76353480	C	C	A	C	A
solcap_snp_sl_34512	1	76528605	C	C	A	C	A
solcap_snp_sl_34513	1	76528719	A	A	G	A	G
solcap_snp_sl_34515	1	76528869	A	A	G	A	G
solcap_snp_sl_34522	1	76563876	T	T	C	T	C
solcap_snp_sl_63558	1	76600364	A	A	G	A	G
solcap_snp_sl_9751	1	76668960	G	G	A	G	A																						R	A		R				R		R	R				R					R
solcap_snp_sl_34545	1	76737201	C	C	T	C	T
solcap_snp_sl_21280	1	76783695	G	G	A	G	A																						R	A		R				R		R	A				R	R				A
solcap_snp_sl_9752	1	76888166	C	C	G	C	G					G
solcap_snp_sl_9755	1	76895416	A	A	G	G	A																						R	G	G	G				R		R	G				R	R	R		R	G	G
solcap_snp_sl_9756	1	76897290	T	T	C	C	T																						Y	C	C	C				Y		Y	C				Y	Y	Y		Y	C	C
solcap_snp_sl_9758	1	76901865	G	G	A	A	G																						R	A	A	A				R		R	A				R		R		R	A	A
solcap_snp_sl_21283	1	76901866	A	G	A	G	A	failed	failed	failed	failed	failed	failed	failed	failed	failed	failed	failed	failed	failed	failed	failed	failed	failed	failed	failed	failed	failed	G	G	G	G	failed	failed	failed	G	failed	G	R	failed	failed	failed	G		G	failed	G	R	G
solcap_snp_sl_34568	1	76905658	C	C	A	C	A																						M	A	A	A				M		M	A				M	M	M		M	A	A
solcap_snp_sl_9759	1	76910866	A	A	G	A	G																						R	G	G	G				R		R	G				R	R	R		R	G	G
Cd2_2755_solcap_snp_sl_34581	1	76983479	G	G	A	G	A
Cd2_2182_solcap_snp_sl_34582	1	76985562	C	C	G	C	G
solcap_snp_sl_34596	1	77074356	G	G	A	G	A
solcap_snp_sl_34603	1	77110743	G	G	A	G	A					A																			A	R							R					R	R		R	R	R
solcap_snp_sl_63583	1	77110771	G	G	T	G	T					T																			T	K							K					K	K		K	K	K
solcap_snp_sl_15339	1	77112401	T	T	C	C	T					C																			C	Y							Y					Y	Y		Y	Y	Y
solcap_snp_sl_34622	1	77186473	G	G	A	G	A
solcap_snp_sl_27784	1	77351578	G	G	A	G	A
solcap_snp_sl_27832	1	77662781	C	C	A	C	A
solcap_snp_sl_27859	1	77748574	G	G	A	G	A
solcap_snp_sl_27863	1	77758595	G	G	C	G	C
solcap_snp_sl_2202	1	77916027	A	A	G	A	G																						R	G		R				R			R				R					R	R
solcap_snp_sl_43632	1	77935539	G	G	A	G	A																						R	A		R				R			R				R					R	R
solcap_snp_sl_27904	1	77958678	C	C	T	C	T
solcap_snp_sl_27906	1	77958904	G	G	A	G	A
solcap_snp_sl_27908	1	77959637	G	G	A	G	A
SL10945_281	1	78091042	C	C	T	C	T
solcap_snp_sl_27964	1	78177271	C	C	A	C	A
solcap_snp_sl_2218	1	78309987	G	G	A	G	A																									R							R				R	R				A
solcap_snp_sl_2219	1	78325159	A	A	C	A	C																									M							M				M	M				C
solcap_snp_sl_43655	1	78355810	T	T	C	T	C
solcap_snp_sl_2226	1	78398339	A	A	G	A	G																									R							R				R	R				G
solcap_snp_sl_2234	1	78525073	A	A	G	A	G																								G	R							R				R	R				G
solcap_snp_sl_28023	1	78584916	A	A	G	A	G
solcap_snp_sl_28057	1	78693642	C	C	T	C	T
CL016805_0261	1	78826397	A	A	T	A	T																																W
solcap_snp_sl_28099	1	78843081	G	G	A	G	A																																R
solcap_snp_sl_28168	1	79080511	G	G	T	G	T
solcap_snp_sl_28173	1	79094952	C	C	T	C	T
SGN_U585738_snp404_solcap_snp_sl_43712	1	79152184	G	G	C	G	C
solcap_snp_sl_28225	1	79352485	T	T	C	T	C
solcap_snp_sl_28247	1	79463918	C	C	T	C	T
CL016510_0445	1	79482231	C	C	A	C	A
solcap_snp_sl_43786	1	79766186	G	G	T	G	T
solcap_snp_sl_43796	1	79847862	G	G	A	G	A
solcap_snp_sl_43843	1	80000398	C	C	T	C	T
SGN_U314898_snp260	1	80001212	A	A	G	A	G
solcap_snp_sl_43857	1	80074167	C	C	A	C	A
solcap_snp_sl_43894	1	80276727	T	T	A	T	A																																		W
solcap_snp_sl_43895	1	80276779	A	A	G	A	G																																		R
solcap_snp_sl_43900	1	80280603	G	G	A	G	A
solcap_snp_sl_43902	1	80289776	T	T	C	T	C																																		Y
solcap_snp_sl_43935	1	80360814	T	T	A	T	A
solcap_snp_sl_17351	1	80480262	T	T	A	T	A																																		W
solcap_snp_sl_43979	1	80547996	G	G	T	G	T
solcap_snp_sl_44009	1	80733477	A	A	C	A	C																																		M
solcap_snp_sl_44036	1	80882507	G	G	T	G	T
solcap_snp_sl_44048	1	80961497	T	T	G	T	G																																		K
solcap_snp_sl_44108	1	81163585	T	T	G	T	G
solcap_snp_sl_44147	1	81243596	T	T	A	T	A																																		W
solcap_snp_sl_44168	1	81297379	C	C	A	C	A
solcap_snp_sl_28287	1	81333047	C	C	T	C	T					T
solcap_snp_sl_44190	1	81426971	G	G	A	G	A																																		R
solcap_snp_sl_44213	1	81566122	G	G	A	G	A																									R									R		R					R
CL017666_0495	1	81663545	T	T	C	T	C																									Y											Y					Y
solcap_snp_sl_44266	1	81701914	T	T	C	T	C																									Y											Y					Y
solcap_snp_sl_44305	1	81808219	A	A	G	A	G																									R											R					R
solcap_snp_sl_2437	1	81870698	C	C	T	C	T			T	Y		T							T				Y	T	Y		Y					T	T	Y					Y	Y	Y							Y
solcap_snp_sl_2438	1	81872383	A	A	T	T	A			T	W		T							T				W	T	W		W				W	T	T	W					W	W	W	W					W	W
solcap_snp_sl_2440	1	81873839	G	G	T	G	T			T	K		T							T				K	T	K		K				K	T	T	K					K	K	K	K					K	K
solcap_snp_sl_2451	1	81986649	C	C	T	C	T																																										Y
solcap_snp_sl_2452	1	81988468	C	C	A	C	A																									M											M						M
solcap_snp_sl_2455	1	81992281	A	A	G	A	G																									R											R						R
solcap_snp_sl_2457	1	82000988	A	A	C	A	C																									M											M						M
solcap_snp_sl_44370	1	82021942	G	G	A	G	A
CL015672_0280	1	82075919	C	C	T	C	T																									Y											Y
CL017306_0367_solcap_snp_sl_44383	1	82131607	T	T	A	T	A																									W											W
solcap_snp_sl_44394	1	82155872	G	G	T	G	T
CL015829_0286_solcap_snp_sl_44451	1	82329424	A	A	G	A	G																									R											R
solcap_snp_sl_2501	1	82339597	T	T	C	T	C
solcap_snp_sl_44461	1	82404532	A	A	G	A	G																									R											R
solcap_snp_sl_2504	1	82422889	G	G	A	G	A																									R											R
solcap_snp_sl_2506	1	82425898	A	A	T	A	T
solcap_snp_sl_2508	1	82428982	C	C	G	C	G																									S											S
solcap_snp_sl_2509	1	82432655	C	C	T	C	T																									Y											Y
CL016552_0078	1	82433012	C	C	T	C	T																									Y											Y
solcap_snp_sl_44465	1	82439791	C	C	T	C	T																									Y											Y
solcap_snp_sl_2510	1	82439815	A	A	G	A	G																									R											R
solcap_snp_sl_2515	1	82447022	T	T	C	T	C
solcap_snp_sl_44470	1	82503670	T	T	C	T	C																									Y											Y
solcap_snp_sl_2518	1	82521063	A	A	G	A	G
solcap_snp_sl_2525	1	82537298	T	T	C	T	C
SGN_U571854_snp167_solcap_snp_sl_44482	1	82592827	A	A	T	A	T																									W											W
solcap_snp_sl_44540	1	82805419	A	A	G	A	G
solcap_snp_sl_40011	1	82985036	C	C	A	C	A
solcap_snp_sl_40040	1	83107164	T	T	C	T	C
solcap_snp_sl_40061	1	83223010	G	G	A	G	A
solcap_snp_sl_40076	1	83278015	T	T	C	T	C
solcap_snp_sl_40154	1	83517386	T	T	G	T	G
solcap_snp_sl_40177	1	83651313	T	T	C	T	C
solcap_snp_sl_40199	1	83804476	T	T	C	T	C
solcap_snp_sl_40219	1	83913965	A	A	G	A	G
CL015751_0365	1	84031240	A	A	G	A	G
solcap_snp_sl_40284	1	84190597	G	G	C	G	C
CL016719_0209_solcap_snp_sl_40301	1	84236684	C	C	T	C	T
solcap_snp_sl_40303	1	84238979	A	A	G	A	G
solcap_snp_sl_40309	1	84253735	A	A	C	A	C
CL016500_0058	1	84391422	G	G	A	G	A
solcap_snp_sl_40364	1	84405354	G	G	A	G	A
SGN_U576068_snp460_solcap_snp_sl_40366	1	84405761	C	C	T	T	C			T	Y		T							T				Y	T	T		Y					Y	T			T				Y	Y			Y	Y
solcap_snp_sl_40410	1	84696900	G	G	A	G	A
solcap_snp_sl_40466	1	84884797	G	G	A	G	A
solcap_snp_sl_40488	1	85061032	A	A	G	A	G
solcap_snp_sl_40498	1	85097579	A	A	G	A	G
solcap_snp_sl_40527	1	85233927	C	C	T	C	T
solcap_snp_sl_26879	1	85236157	A	T	A	T	A					T																	W	T	T	T				T			T	W		W	T	W	W	W	W	T	T
solcap_snp_sl_40571	1	85462868	G	G	A	G	A
CL015143_0314	1	85517390	T	T	C	T	C
solcap_snp_sl_40586	1	85588973	A	A	G	A	G
CL016564_0236_solcap_snp_sl_40595	1	85659937	G	G	A	G	A
solcap_snp_sl_36725	1	85744555	T	T	C	C	T
CL017342_0410	1	85799219	T	T	A	T	A
solcap_snp_sl_68771	1	85919899	T	T	G	T	G
solcap_snp_sl_42259	1	85944654	T	T	G	T	G
solcap_snp_sl_42255	1	85950311	C	C	T	C	T
solcap_snp_sl_54525	1	86020332	G	G	A	G	A
SGN_U574380_snp1064_solcap_snp_sl_54535	1	86088536	C	C	T	C	T
3284_1_60_solcap_snp_sl_54547	1	86122211	G	G	A	A	G																														R		R						R	R			A
solcap_snp_sl_54581	1	86225071	A	A	G	A	G
solcap_snp_sl_54589	1	86311146	T	T	C	T	C
C2_At1g50020_1125c	1	86318416	A	A	G	A	G
solcap_snp_sl_31775	1	86322731	G	G	A	G	A																																R										A
solcap_snp_sl_31777	1	86335226	G	G	A	G	A																																R										A
solcap_snp_sl_54622	1	86466426	C	C	T	C	T
solcap_snp_sl_31778	1	86483422	T	T	C	T	C																								C						Y		Y					Y	Y	C			C
solcap_snp_sl_6718	1	86484250	C	C	T	T	C																								T						Y		Y					Y	Y	T			T
CL015970_0397_solcap_snp_sl_54631	1	86486674	A	A	G	A	G
solcap_snp_sl_6721	1	86572796	C	C	T	C	T																																Y					Y		Y			T
solcap_snp_sl_54669	1	86652042	T	T	C	T	C
solcap_snp_sl_14323	1	86675657	C	C	T	C	T																									Y				Y			Y			Y	Y		Y		Y	T
solcap_snp_sl_19481	1	86710972	A	A	G	G	A					G																		G	G	R					R						R		R	R
solcap_snp_sl_54685	1	86756919	T	T	C	T	C
SGN_U580895_snp1396_solcap_snp_sl_54697	1	86813125	G	G	T	G	T
solcap_snp_sl_54704	1	86828845	T	T	C	T	C
CL009130_0498	1	86869513	A	A	G	A	G																																R										G
CL009293_0681	1	86883070	G	G	T	G	T																																K										T
solcap_snp_sl_54730	1	86964720	T	T	C	T	C
solcap_snp_sl_54731	1	86965372	T	T	A	T	A
solcap_snp_sl_54732	1	86979339	G	G	T	G	T
CL016668_0365	1	87042517	C	C	T	C	T
solcap_snp_sl_54758	1	87057648	G	G	A	G	A
solcap_snp_sl_54783	1	87193106	C	C	T	C	T
solcap_snp_sl_54809	1	87313474	G	G	T	G	T
solcap_snp_sl_54854	1	87506881	G	G	A	G	A
solcap_snp_sl_54883	1	87531796	C	C	T	C	T
solcap_snp_sl_48338	1	87641816	G	G	T	G	T
solcap_snp_sl_48336	1	87642986	G	G	A	G	A
C2_At2g15890_430_b	1	87798243	T	T	A	T	A																									W					W					W	W		W
solcap_snp_sl_13404	1	87977912	C	C	A	A	C																						M		A	M				A	M		M	M		M	M		A	M		M
solcap_snp_sl_29388	1	87978163	G	G	A	A	G																						R		A	R				A	R		R	R		R	R		A	R		R
solcap_snp_sl_48274	1	87978258	A	A	T	T	A																						W		T	W				T	W		W	W		W	W		T	W		W
solcap_snp_sl_13402	1	87979496	G	G	C	G	C																						S		C					C			S	S					S	S		S
solcap_snp_sl_13401	1	87987645	A	A	G	A	G																						R		G					G			R	R					R	R		R
solcap_snp_sl_13399	1	88011830	C	C	T	T	C																						Y		T	Y				T	Y		Y	Y		Y	Y		T	Y		Y
solcap_snp_sl_13398	1	88038595	T	T	A	A	T																						W		A	W				A	W		W	W		W	W		A	W		W
solcap_snp_sl_48255	1	88071755	C	C	T	C	T
solcap_snp_sl_48243	1	88109137	A	A	C	A	C																									M					M					M	M		M
solcap_snp_sl_48237	1	88131808	G	G	A	G	A																									R					R					R	R		R
solcap_snp_sl_4283	1	88253277	T	T	A	T	A																						W		A					A			W	W				W	W	A	W	A
solcap_snp_sl_48209	1	88269629	G	G	A	G	A																									R					R					R	R		R
solcap_snp_sl_48181	1	88401832	G	G	T	G	T																									K					K					K	K		K
solcap_snp_sl_48179	1	88417933	C	C	T	C	T																									Y					Y					Y	Y		Y
SGN_U581692_snp378	1	88430249	T	T	C	T	C																									Y					Y					Y	Y		Y
solcap_snp_sl_48151	1	88561231	C	C	T	C	T																									Y					Y					Y	Y		Y
solcap_snp_sl_48133	1	88650467	C	C	T	C	T																									Y					Y					Y	Y		Y
solcap_snp_sl_48121	1	88665727	T	T	G	T	G																									K					K					K	K		K
solcap_snp_sl_48117	1	88779502	A	A	G	A	G																									R					R					R	R		R
solcap_snp_sl_48115	1	88786822	T	T	C	T	C																									Y					Y					Y	Y		Y
solcap_snp_sl_48097	1	88872176	G	G	A	G	A																									R					R					R	R		R
solcap_snp_sl_48077	1	88934006	T	T	C	T	C																									Y					Y					Y	Y		Y
solcap_snp_sl_48043	1	89188364	A	A	G	A	G																									G					R					R	G		G	R		R
solcap_snp_sl_50683	1	89200038	C	C	T	C	T																									T					Y					Y	T		T	Y		Y
SGN_U573826_snp1014_solcap_snp_sl_53877	1	89222627	T	T	A	T	A																									A					W					W	A		A	W		W
solcap_snp_sl_53871	1	89224494	A	A	G	A	G																									G					R					R	G		G	R		R
solcap_snp_sl_53870	1	89224608	A	A	T	A	T																									T					W					W	T		T	W		W
solcap_snp_sl_53864	1	89251742	T	T	C	T	C																									C					Y					Y	C		C	Y		Y
solcap_snp_sl_53862	1	89254065	A	A	G	A	G																									G					R					R	G		G	R		R
SGN_U313729_snp305	1	89257089	T	T	G	T	G																									G					K					K	G		G	K		K
CL016082_0560	1	89272638	G	G	A	G	A																									A					R					R	A		A	R		R
solcap_snp_sl_53846	1	89299908	T	T	C	T	C																									Y											Y		Y	Y		Y
solcap_snp_sl_53812	1	89406961	T	T	C	T	C																									C					Y					Y	C		C	Y		Y
SGN_U581283_snp1102_solcap_snp_sl_53749	1	89628495	C	C	T	C	T																									T					Y					Y	T		T	Y		Y
solcap_snp_sl_53743	1	89638351	C	C	A	C	A																									A					M					M	A		A	M		M
SGN_U581138_snp1171_solcap_snp_sl_53721	1	89755725	G	G	C	G	C																									C					S					S	C		C	S		S
CL015806_0417_solcap_snp_sl_53692	1	89851138	C	C	T	C	T																									T					Y					Y	T		T	Y		Y
solcap_snp_sl_53671	1	89930314	T	T	C	T	C																									C					Y					Y	C		C	Y		Y
solcap_snp_sl_53654	1	89981336	C	C	T	C	T																									T					Y					Y	T		T	Y		Y
solcap_snp_sl_53630	1	90090749	T	T	C	T	C																									C					Y					Y	C		C	Y		Y
solcap_snp_sl_53612	1	90172766	A	A	G	A	G																									R											R		R	R		R
solcap_snp_sl_7398	2	1511764	T	T	C	T	C																									Y													Y
solcap_snp_sl_19822	2	1580155	C	T	C	T	C				Y	T			T	T				T		T		Y			T	Y	T	T	T	T	T			T	Y	T	Y	T	Y	Y	T	T	T	Y	Y	T	T
solcap_snp_sl_56940	2	2054107	A	A	G	A	G																									R													R
solcap_snp_sl_56941	2	2078235	T	T	C	T	C																									Y		failed											Y
solcap_snp_sl_56943	2	2088175	A	A	G	A	G																									R													R
solcap_snp_sl_7410	2	2309824	A	G	A	G	A				R	G			G	G				G		G		R			G	R	G	G	R	G	G			G	R	G	R	G	R	R	R	G	G	R	R	G	R
solcap_snp_sl_28320	2	6139638	T	T	C	T	C																									Y													Y
solcap_snp_sl_2559	2	6283284	A	A	G	A	G																									R													R
solcap_snp_sl_17448	2	6355293	A	T	A	T	A				W	T			T	T				T		T		W			T	W	T	T	T	T	T		failed	T	W	T	W	T	W	W	T	T	T	W	W	T	T
solcap_snp_sl_2561	2	6519279	T	T	G	T	G																									K													K
solcap_snp_sl_2563	2	6570455	T	T	C	T	C																									Y													Y
solcap_snp_sl_2564	2	6572303	C	C	A	C	A																									M													M
solcap_snp_sl_2566	2	6580340	A	A	C	A	C																									M													M
solcap_snp_sl_2570	2	6597304	A	A	C	A	C																									M													M
solcap_snp_sl_2571	2	6597342	A	A	G	A	G																									R													R
solcap_snp_sl_2572	2	6599877	A	A	G	A	G																									R													R
solcap_snp_sl_44555	2	6610132	C	C	T	C	T																									Y													Y
solcap_snp_sl_2580	2	6912212	A	A	C	A	C																									M													M
solcap_snp_sl_28329	2	7847580	T	T	C	T	C																									Y													Y
solcap_snp_sl_28335	2	8138901	C	C	T	C	T																									Y													Y
solcap_snp_sl_28338	2	8853474	A	A	G	A	G																									R													R
solcap_snp_sl_2600	2	9174479	G	G	A	G	A																									R													R
solcap_snp_sl_28343	2	9866916	C	C	G	C	G																									S													S
solcap_snp_sl_2607	2	10423371	T	T	A	T	A																									W													W
solcap_snp_sl_6255	2	11041792	A	A	G	A	G																								R												R						R
solcap_snp_sl_6247	2	11083231	G	G	A	G	A																									R													R
solcap_snp_sl_6240	2	12014142	A	A	G	A	G																									R													R
solcap_snp_sl_6239	2	12016279	C	C	T	C	T																									Y													Y
solcap_snp_sl_31193	2	12278224	T	T	G	T	G																									K													K
solcap_snp_sl_31191	2	12921944	T	T	C	T	C																									Y													Y
solcap_snp_sl_31190	2	12922037	T	T	C	T	C																									Y													Y
solcap_snp_sl_6232	2	13011205	A	A	G	A	G																									R													R
solcap_snp_sl_53126	2	13104163	A	A	G	A	G																									R													R
solcap_snp_sl_6226	2	13222802	T	T	C	T	C																									Y													Y
solcap_snp_sl_6206	2	13429144	C	C	T	C	T																									Y													Y
solcap_snp_sl_6201	2	13877025	T	T	C	T	C																									Y													Y
solcap_snp_sl_6199	2	13885801	A	A	G	A	G																									R													R
solcap_snp_sl_6196	2	13905175	C	C	G	C	G																																				S						S
solcap_snp_sl_6194	2	13905437	A	A	G	A	G																									R													R
solcap_snp_sl_6192	2	13908436	T	T	C	T	C																									Y													Y
solcap_snp_sl_6189	2	13950096	T	T	C	T	C																									Y													Y
solcap_snp_sl_6185	2	14016646	A	A	G	A	G																									R													R
solcap_snp_sl_6183	2	14041736	A	A	G	A	G																									R													R
solcap_snp_sl_6177	2	14332621	A	A	G	A	G																									R													R
solcap_snp_sl_1380	2	14983311	G	G	A	G	A																									R													R
solcap_snp_sl_40819	2	14983492	A	A	C	A	C																									M													M
solcap_snp_sl_1382	2	14983695	G	G	C	G	C																									S													S
solcap_snp_sl_1383	2	14984490	C	C	T	C	T																									Y													Y
solcap_snp_sl_1384	2	14986124	T	T	C	T	C																									Y													Y
solcap_snp_sl_1386	2	15128477	T	T	C	T	C																									Y													Y
solcap_snp_sl_5885	2	15384790	C	C	T	C	T																									Y													Y
solcap_snp_sl_31002	2	15384878	A	A	G	A	G																									R													R
solcap_snp_sl_52609	2	15402141	T	T	C	T	C																									Y													Y
solcap_snp_sl_52608	2	15415250	T	T	A	T	A																									W													W
solcap_snp_sl_5883	2	15423514	G	G	A	G	A																									R													R
solcap_snp_sl_5881	2	15496899	G	G	T	G	T																									K													K
solcap_snp_sl_5879	2	15503970	G	G	A	G	A																									R													R
solcap_snp_sl_5875	2	15572481	C	C	G	C	G																									S													S
solcap_snp_sl_5872	2	15631047	G	G	A	G	A																									R													R
solcap_snp_sl_69276	2	15698309	G	G	C	G	C																									S													S
solcap_snp_sl_11572	2	15699222	T	T	G	T	G																									K													K
solcap_snp_sl_69274	2	15699607	T	T	C	T	C																									Y													Y
solcap_snp_sl_32184	2	15764564	C	C	T	C	T																									Y													Y
solcap_snp_sl_7416	2	16188781	A	A	T	A	T																									W													W
solcap_snp_sl_7413	2	16584440	T	T	G	T	G																									K													K
solcap_snp_sl_5300	2	17789696	C	C	T	C	T																									Y													Y
solcap_snp_sl_5299	2	17790075	T	T	C	T	C																									Y													Y
solcap_snp_sl_30408	2	17798024	T	T	A	T	A	failed	failed							failed	failed		failed				failed	failed	failed	failed		failed	failed			A	failed	failed	failed						failed	failed		failed	A			failed	failed
solcap_snp_sl_5287	2	17914051	A	A	G	A	G																									R													R
solcap_snp_sl_5283	2	18213729	T	T	C	T	C																									Y													Y
solcap_snp_sl_30397	2	19072799	C	C	T	C	T																									Y													Y
solcap_snp_sl_5268	2	19223159	A	A	T	A	T																									W													W
solcap_snp_sl_13842	2	20069168	C	C	T	C	T																																				Y						Y
solcap_snp_sl_5266	2	20136244	C	G	C	G	C				S	G			G	G				G		G		S			G	S	G	G	G	G	G			G	S	G	S	G	S	S	S	G	G	S	S	G	S
solcap_snp_sl_5260	2	20171487	A	A	T	A	T																									W													W
solcap_snp_sl_5256	2	20185150	A	A	T	A	T																									W													W
solcap_snp_sl_1393	2	21187076	T	T	C	T	C																									Y													Y
solcap_snp_sl_1391	2	21284523	T	T	G	T	G																									K													K
solcap_snp_sl_12647	2	21285067	C	C	T	C	T				Y	T			T	T				T		T		Y			T	Y	T	T	failed		T			T	Y	T		T	Y	Y		T	Y	Y	Y	Y
solcap_snp_sl_1390	2	21285132	G	G	A	G	A																									R													R
solcap_snp_sl_1388	2	21309949	T	T	C	T	C																									Y													Y
solcap_snp_sl_26928	2	21310589	A	A	C	A	C																									M													M
solcap_snp_sl_26923	2	21513511	G	G	T	G	T																									K													K
solcap_snp_sl_30473	2	21672813	G	G	T	G	T																									K													K
solcap_snp_sl_30482	2	21765026	A	A	C	A	C	failed																								M													M
solcap_snp_sl_56955	2	22198720	A	A	G	A	G																									R													R
solcap_snp_sl_32196	2	22199156	A	A	C	A	C																									M													M
solcap_snp_sl_944	2	24167392	C	C	T	C	T																									Y													Y
solcap_snp_sl_2037	2	24539168	C	C	T	C	T																									Y													Y
solcap_snp_sl_36890	2	26962311	T	T	C	T	C																									Y													Y
solcap_snp_sl_11804	2	26977607	G	G	T	G	T																									K													K
solcap_snp_sl_11805	2	26982174	G	G	C	G	C																									S													S
solcap_snp_sl_25974	2	28100018	C	C	T	C	T																									Y													Y
solcap_snp_sl_25987	2	28256268	G	G	A	G	A																									R													R
solcap_snp_sl_26022	2	28556127	T	T	C	T	C																									Y													Y
Le006654_46	2	28798838	G	G	T	G	T																									K													K
solcap_snp_sl_26072	2	29095832	C	C	T	T	C																									Y							Y						Y				Y
solcap_snp_sl_12372	2	29750873	G	G	T	G	T																					K	K	T	T	K	K			K	K	K	K	K		K	K	K		K	K	K	T
solcap_snp_sl_22259	2	30282435	A	A	G	A	G	G	G					G			G	G			G			G		G
solcap_snp_sl_67542	2	30301036	A	A	G	A	G	G	G					G			G	G			G			G		G
solcap_snp_sl_15709	2	30674330	C	C	T	C	T				Y									T								Y	Y					Y	T	Y	Y		Y		T					failed
solcap_snp_sl_15707	2	30707117	G	G	C	G	C				S									C								S	S					S	C	S	S		S		C					S
solcap_snp_sl_36443	2	30745716	A	A	G	A	G				R									G								R	R					R	G	R	R		R		G					R			G
solcap_snp_sl_15706	2	30745848	T	T	C	T	C				Y									C								Y	Y					Y	C	Y	Y		Y		C					Y			C
solcap_snp_sl_15701	2	31319738	C	C	T	C	T				Y									T								Y						Y	T	Y	Y		Y		Y		Y			Y
solcap_snp_sl_15699	2	31368037	A	A	G	A	G				R									G								R						R	G	R	R		R		R					R
solcap_snp_sl_15698	2	31368056	A	A	G	A	G				R									G								R						R	G	R	R		R		R					R
solcap_snp_sl_15697	2	31368530	T	T	C	T	C				Y									C								Y						Y	C	Y	Y		Y		Y					Y
solcap_snp_sl_15696	2	31368629	A	A	T	A	T				W									T								W						W	failed	W	W		W		W					W
solcap_snp_sl_15693	2	31372455	G	G	A	G	A				R									A								R						R	A	R	R		R		R					R
solcap_snp_sl_15690	2	31385004	C	C	T	C	T				Y									T								Y						Y	T	Y	Y		Y		Y					Y
solcap_snp_sl_15689	2	31385200	A	A	G	A	G					G																	R	G	G		R					R		R	R		R					R	G
solcap_snp_sl_15688	2	31385237	G	G	A	G	A					A																	R	A	A		R					R		R	R		R					R	A
solcap_snp_sl_21955	2	31387108	C	C	T	T	C				Y	T								T								Y	Y	T	T		Y	Y	failed	Y	Y	Y	Y	Y	T		Y			Y		Y	T
solcap_snp_sl_8384	2	31567643	A	A	G	A	G																								failed																		G
solcap_snp_sl_8386	2	31762724	A	A	G	A	G																								failed																		G
solcap_snp_sl_8388	2	31764897	T	T	G	T	G																								K																		G
solcap_snp_sl_8389	2	31765991	C	C	T	C	T																								Y																		T
solcap_snp_sl_8393	2	31767163	T	T	G	T	G																								failed																		G
solcap_snp_sl_8397	2	31768855	C	C	T	C	T																								failed																		T
solcap_snp_sl_20325	2	31821502	T	T	C	T	C																								failed																		C
solcap_snp_sl_8402	2	31882407	G	G	A	G	A																								failed																		A
solcap_snp_sl_8405	2	31899223	A	A	G	A	G																								failed																		G
solcap_snp_sl_8408	2	31906586	T	T	A	T	A																								W																		A
solcap_snp_sl_8409	2	31920553	C	C	T	C	T																								Y																		T
solcap_snp_sl_8421	2	31974625	A	A	C	A	C
solcap_snp_sl_8423	2	31975541	A	A	T	A	T
solcap_snp_sl_8426	2	31977771	T	T	A	T	A
solcap_snp_sl_20340	2	32018476	G	G	C	C	G				S									C				S				S	S	C	C		S	C	C	S	S		S	S	C		S			S		S	C
solcap_snp_sl_20344	2	32143321	C	C	T	T	C																						Y	T	T		Y								Y		Y				Y	Y	T
solcap_snp_sl_24721	2	32225607	A	A	G	A	G			G	R	G			G	G			G			G	G				G	R	R			R	R			R		G		R		G	R	R	R	R		R
solcap_snp_sl_14946	2	32265362	C	C	T	C	T
solcap_snp_sl_20358	2	32280186	T	T	C	T	C
solcap_snp_sl_20361	2	32311842	T	T	A	T	A
solcap_snp_sl_8439	2	32373546	A	A	C	A	C																										M
solcap_snp_sl_8440	2	32395279	T	C	T	T	C	C	C		Y		C	C			C	C		C				C	C	C		Y		C	C	Y		C	C	Y	C		C	Y	Y		Y	Y	Y	Y	C	Y	C
solcap_snp_sl_8441	2	32395389	G	G	A	G	A																										R
solcap_snp_sl_33302	2	32434755	C	C	T	C	T
Le005019_205	2	32529589	T	T	C	T	C
CL016491_0436_solcap_snp_sl_33330	2	32618531	T	T	C	T	C
solcap_snp_sl_33334	2	32644262	T	T	G	T	G
CL015942_0231_solcap_snp_sl_33337	2	32651379	G	G	A	G	A
solcap_snp_sl_14951	2	32707379	T	T	C	T	C				Y	C			C	C					C	C					C	Y	C	Y		Y	Y	Y		Y	Y	C	Y	Y	Y	Y	Y	Y	Y
solcap_snp_sl_59581	2	32707490	G	G	A	G	A
solcap_snp_sl_8464	2	33122579	C	C	A	A	C	A	A		M		A	A			A	A						M	A	A		M		M	A		M		A						M			M		M	A	M
Le001778_68_solcap_snp_sl_33474	2	33538310	C	C	T	C	T																																										T
solcap_snp_sl_59619	2	33691738	A	A	C	A	C																																										C
SGN_U574493_snp71	2	33753248	C	C	T	C	T
solcap_snp_sl_33579	2	34003179	A	A	G	A	G																							R
solcap_snp_sl_8505	2	34033981	T	T	C	T	C													C				Y					Y	Y	C	Y	Y	Y		C			Y	Y		Y	Y		Y	Y		Y
solcap_snp_sl_8510	2	34092223	G	G	A	G	A													A				R					R		A	R	R	R		A			R	R		R	R	R	R	R		R
solcap_snp_sl_59647	2	34096881	A	A	C	A	C	C	C		M		C	C			C	C						M	C	C		M		M					C				M		M		M	M		M	C	M
solcap_snp_sl_33595	2	34102834	A	A	G	A	G																							R																			G
SGN_U568794_snp106	2	34165821	C	C	A	C	A																																										A
solcap_snp_sl_8512	2	34182894	C	C	T	T	C	T	T		Y		T	T			T	T						Y	T	T		Y		T					T				Y		Y		Y	Y		Y	T	Y	T
solcap_snp_sl_8514	2	34195735	G	G	A	G	A	A	A		R		A	A			A	A						R	A	A		R		R					A				R		R		R	R		R	A	R
solcap_snp_sl_33611	2	34234978	T	T	C	T	C																							Y																			C
CL017581_0470_solcap_snp_sl_33624	2	34286750	G	G	A	G	A																																										A
solcap_snp_sl_33633	2	34347743	C	C	T	C	T																																										T
solcap_snp_sl_8524	2	34382779	A	A	G	A	G	G	G		R		G	G			G	G						R	G	G		R		R					G				G		R		R	R		R	G	R
solcap_snp_sl_33636	2	34388704	G	G	A	G	A																							R																			A
solcap_snp_sl_10569	2	34554160	A	A	G	A	G																									R	R									R	R	R	R	R		R
solcap_snp_sl_36037	2	34600788	C	C	T	C	T																							Y																			T
solcap_snp_sl_10567	2	34615528	A	A	G	A	G																					R		R		R	R		G							R	R	R	R	R		R	G
solcap_snp_sl_10564	2	34633067	C	C	T	C	T																					Y		Y			Y		T									Y					T
CL015660_0224_solcap_snp_sl_36017	2	34637161	G	G	A	G	A																																										A
solcap_snp_sl_10563	2	34656783	C	C	G	C	G				S																			S									S		S					S	S		G
solcap_snp_sl_10557	2	34683494	A	A	C	A	C				M																			M											M					M	M		C
solcap_snp_sl_36004	2	34690074	T	T	G	T	G																							K																			G
solcap_snp_sl_10552	2	34714130	G	T	G	G	T	T	T				T	T			T	T		T				T	T	T		K	K	T	T	T	K	K	K	T	K		T	K		K	T	T	T	K	K	T
solcap_snp_sl_66052	2	34867654	C	C	T	C	T																																										T
CL009018_1241	2	34880140	G	G	A	G	A																																										A
2875_4_240_2875_4b_77_b	2	34909977	C	C	A	C	A																																										A
2875_4_300	2	34910037	C	C	A	C	A																																										A
2875_4b_205_b_2875_4_368	2	34910105	T	T	A	T	A																																										A
2875_4_1050	2	34910788	T	T	A	T	A																																										A
CL003810_0351	2	34912559	T	T	C	T	C																																										C
SL10649_1116_solcap_snp_sl_35973	2	34923890	T	T	C	T	C																																										C
solcap_snp_sl_10534	2	34929994	T	C	T	T	C				Y		C							C				Y	C			Y	C	C	C	C	C	C	Y	C	Y	Y	C	Y	Y	Y	C	Y	C	C	Y	C
solcap_snp_sl_10533	2	34932191	A	G	A	G	A				R		G							G				R	G			R	G	G	G	G	G	G	R	G	R	R	G	R	R	R	G	R	G	G	R	G	G
solcap_snp_sl_10531	2	34933246	C	T	C	T	C				Y		T							T				Y	T			Y	T	T	T	T	T	T	Y	T	Y	Y	T	Y	Y	Y	T	Y	T	T	Y	T	T
solcap_snp_sl_10530	2	34955667	G	A	G	A	G				R		A							A				R	A			R	A	A	A	A	A	A	R	A	R	R	A	R	R	R	A	R	A	A	R	A	A
solcap_snp_sl_35968	2	34956526	C	C	T	C	T																																										T
solcap_snp_sl_35967	2	34956761	C	C	A	C	A																																										A
solcap_snp_sl_35964	2	34960888	A	A	G	A	G																																										G
solcap_snp_sl_35963	2	34961237	G	G	A	G	A																																										A
solcap_snp_sl_10528	2	34970927	T	C	T	C	T				Y		C							C				Y	C			Y	C	C	C	C	C	C	Y	C	Y	Y	C	Y	Y	Y	C	Y	C	C	Y	C	C
solcap_snp_sl_35956	2	34974365	G	G	A	G	A																																										A
solcap_snp_sl_35955	2	34976316	T	T	C	T	C																																										C
solcap_snp_sl_35954	2	34977995	A	A	G	A	G																																										G
solcap_snp_sl_10516	2	34984851	C	C	T	C	T						T												T					T		Y							Y		Y		Y		Y	Y		T
solcap_snp_sl_35948	2	34986038	G	G	T	G	T																																										T
CL009186_0301_solcap_snp_sl_35943	2	34986679	C	C	T	C	T																																										T
solcap_snp_sl_10513	2	35100872	A	G	A	A	G				failed		G							G				R	G			R	G	G	G	G	G	G	R	G	G	R	G	R	R	G	G	R	G	G	R	G
solcap_snp_sl_35868	2	35296815	G	G	T	G	T																																										K
SGN_U581789_snp1077_solcap_snp_sl_35846	2	35373779	C	C	T	C	T																																										Y
CL016381_0173_solcap_snp_sl_35845	2	35374324	A	A	G	A	G																																										R
solcap_snp_sl_35844	2	35391304	G	G	A	G	A																																										R
solcap_snp_sl_21744	2	35465492	C	T	C	C	T				Y		T							T				Y	T			Y	Y	T	T	T	Y	Y	Y	T	T		T	Y	Y	T	T		T	T	Y	T	Y
solcap_snp_sl_35821	2	35493433	C	C	T	C	T
CL016680_0509	2	35551768	A	A	G	A	G
solcap_snp_sl_25485	2	35591038	A	A	T	A	T
solcap_snp_sl_25482	2	35663687	T	T	C	T	C
solcap_snp_sl_25473	2	35697878	C	C	T	C	T
solcap_snp_sl_25472	2	35701025	G	G	T	G	T
solcap_snp_sl_25470	2	35702632	C	C	T	C	T
solcap_snp_sl_25469	2	35712615	T	T	C	T	C
solcap_snp_sl_25443	2	35877466	A	A	C	A	C
solcap_snp_sl_25442	2	35887029	A	A	G	A	G
solcap_snp_sl_25441	2	35887509	G	G	A	G	A
solcap_snp_sl_25440	2	35887561	C	C	T	C	T
solcap_snp_sl_25439	2	35887942	G	G	A	G	A
solcap_snp_sl_35789	2	35888709	A	A	G	A	G
solcap_snp_sl_25433	2	35890301	T	T	C	T	C
solcap_snp_sl_25431	2	35904639	C	C	T	C	T
solcap_snp_sl_35779	2	35949295	C	C	T	C	T
solcap_snp_sl_35778	2	35949632	T	T	A	T	A
solcap_snp_sl_35777	2	35961853	C	C	G	C	G
solcap_snp_sl_35776	2	35976314	C	C	T	C	T
solcap_snp_sl_35774	2	35982078	G	G	A	G	A
solcap_snp_sl_65976	2	36005104	G	G	A	G	A
solcap_snp_sl_15574	2	36009462	T	T	C	T	C				Y		C							C				Y	C			Y	Y			Y		Y	Y	C	C		Y	Y	Y	C	Y	Y	C	C	Y	Y
solcap_snp_sl_25417	2	36009529	G	G	C	G	C
solcap_snp_sl_25414	2	36057939	C	C	G	C	G
solcap_snp_sl_35764	2	36103310	G	G	A	G	A
solcap_snp_sl_25406	2	36139437	A	A	G	A	G
solcap_snp_sl_25405	2	36171302	A	A	G	A	G
solcap_snp_sl_25403	2	36203703	T	T	C	T	C
solcap_snp_sl_35758	2	36237253	G	G	A	G	A
solcap_snp_sl_35757	2	36281967	G	G	C	G	C
solcap_snp_sl_35753	2	36309411	T	T	G	T	G
solcap_snp_sl_23850	2	36402492	G	G	A	G	A				R									A				R				R	A		A	R		R	R	A	R	R	R	A	R	A	R		R	R	R	R
solcap_snp_sl_13513	2	36403822	T	T	C	T	C				Y									C				Y				Y	C		C	Y		Y	Y	C	Y	Y	Y	C	Y	C	Y		Y	Y	Y	Y
solcap_snp_sl_13514	2	36404700	C	C	T	C	T				Y									T				Y				Y	T		T	Y		Y	Y	T	Y	Y	Y	T	Y	T	Y		Y	Y	Y	Y
solcap_snp_sl_13515	2	36411268	T	T	C	T	C				Y									C				Y				Y	C		C	Y		Y	Y	C	Y	Y	Y	C	Y	C	Y		Y	Y	Y	Y
solcap_snp_sl_13516	2	36411382	T	T	G	T	G				K									G				K				K	G		G	K		K	K	G	K	K	K	G	K	G	K		K	K	K	K
solcap_snp_sl_13517	2	36411760	G	G	A	G	A				R									A				R				R	A		A	R		R	R	A	R	R	R	A	R	A	R		R	R	R	R
solcap_snp_sl_13518	2	36411876	C	C	T	C	T				Y									T				Y				Y	T		T	Y		Y	Y	T	Y	Y	Y	T	Y	T	Y		Y	Y	Y	Y
solcap_snp_sl_13519	2	36411949	G	G	A	G	A				R									A				R				R	A		A	R		R	R	A	R	R	R	A	R	A	R		R	R	R	R
solcap_snp_sl_23851	2	36413163	T	T	A	T	A				W									A				W				W	A		A	W		W	W	A	W	W	W	A	W	A	W		W	W	W	W
solcap_snp_sl_29518	2	36419030	T	T	G	T	G				K									G				K				K	G		G	K		K	K	G	K	K	K	G	K	G	K		K	K	K	K
solcap_snp_sl_13523	2	36422604	A	A	C	A	C				M									C				M				M	C		C	M		M	M	C	M	M	M	C	M	C	M		M	M	M	M
solcap_snp_sl_13526	2	36423220	T	T	C	T	C				Y									C				Y				Y	C		C	Y		C	Y	C	Y	Y	Y	C	Y	C	Y		Y	Y	Y	Y
solcap_snp_sl_13527	2	36423419	G	G	A	G	A				R									A				R				R	A		A	R		A	R	A	R	R	R	A	R	A	R		R	R	R	R
solcap_snp_sl_13528	2	36423685	A	A	C	A	C				M									C				M				M	C		C	M		C	M	C	M	M	M	C	M	C	M		M	M	M	M
solcap_snp_sl_13529	2	36423935	C	C	A	C	A				M									A				M				M	A		A	M		A	M	A	M	M	M	A	M	A	M		M	M	M	M
solcap_snp_sl_13530	2	36424046	G	G	A	G	A				R									A				R				R	A		A	R		A	R	A	R	R	R	A	R	A	R		R	R	R	R
solcap_snp_sl_13531	2	36425078	G	G	A	G	A				R									A				R				R	A		A	R		A	R	A	R	R	R	A	R	A	R		R	failed	R	R
solcap_snp_sl_13534	2	36426811	C	C	A	C	A				M									A				M				M	A		A	M		A	M	A	M	M	M	A	M	A	M		M	M	M	M
solcap_snp_sl_29520	2	36432223	C	C	T	C	T				Y									T				Y				Y	T		T	Y		T	Y	T	Y	Y	Y	T	Y	T	Y		Y	Y	Y	Y
solcap_snp_sl_13545	2	36442126	C	C	A	C	A				M									A				M				M	A		A	M		A	M	A	M	M	M	A	M	A	M		M	M	M	M
solcap_snp_sl_29521	2	36442247	A	A	T	A	T				W									T				W				W	T		T	W		T	W	T	W	W	W	T	W	T	W		W	failed	W	W
solcap_snp_sl_13546	2	36445534	A	A	T	A	T				W									T				W				W	T		T	W		T	W	T	W	W	W	T	W	T	W		W	W	W	W
solcap_snp_sl_29522	2	36468188	G	G	T	G	T				K									T				K				K	T		T	K		T	K	T	K	K	K	T	K	T	K		K	K	K	K
solcap_snp_sl_29523	2	36479697	C	C	A	C	A				M									A				M				M	A		A	M		A	M	A	M	M	M	A	M	A	M		M	M	M	M
solcap_snp_sl_13549	2	36490995	A	A	T	A	T				W									T				W				W	T		T	W		T	W	T	W	W	W	T	W	T	W		W	W	W	W
solcap_snp_sl_13550	2	36491052	G	G	A	G	A				R									A				R				R	A		A	R		A	R	A	R	R	R	A	R	A	R		R	R	R	R
solcap_snp_sl_13552	2	36491226	A	A	T	A	T				W									T				W				W	T		T	W		T	W	T	W	W	W	T	W	T	W		W	W	W	W
solcap_snp_sl_23856	2	36491424	G	G	A	G	A				R									A				R				R	A		A	R		A	R	A	R	R	R	A	R	A	R		R	R	R	R
solcap_snp_sl_29524	2	36499553	A	A	C	A	C				M									C				M				M	C		C	M		C	M	C	M	M	M	C	M	C	M		M	M	M	M
solcap_snp_sl_23857	2	36519732	A	A	G	A	G				R									G				R				R	G		G	R		G	R	G	R	R	R	G	R	G	R		R	R	R	R
solcap_snp_sl_13554	2	36542951	G	G	A	G	A				R									A				R				R	A		A	R		A	R	A	R	R	R	A	R	A	R		R	R	R	R
solcap_snp_sl_13555	2	36543878	T	T	C	T	C				Y									C				Y				Y	C		C	Y		C	Y	C	Y	Y	Y	C	Y	C	Y		Y	Y	Y	Y
solcap_snp_sl_13556	2	36544491	C	C	T	C	T				Y									T				Y				Y	T		T	Y		T	Y	T	Y	Y	Y	T	Y	T	Y		Y	Y	Y	Y
solcap_snp_sl_13557	2	36545340	T	T	C	T	C				Y									C				Y				Y	C		C	Y		C	Y	C	Y	Y	Y	C	Y	C	Y		Y	Y	Y	Y
solcap_snp_sl_13558	2	36559326	G	G	A	G	A				R									A				R				R	A		A	R		A	R	A	R	R	R	A	R	A	R		R	R	R	R
solcap_snp_sl_13559	2	36572189	T	T	C	T	C				Y									C				Y				Y	C		C	Y		C	Y	C	Y	Y	Y	C	Y	C	Y		Y	Y	Y	Y
solcap_snp_sl_29526	2	36597798	G	G	A	G	A				R									A				R				R	A		A	R		A	A	A	R	R	R	A	R	A	R		R	R	R	R
Le013093s_150	2	36644987	C	C	A	C	A				M									A				M				M	A			M		A	A	A	M	M	M	A	M	A	M		M	M	M	M
solcap_snp_sl_29527	2	36690885	A	A	G	A	G				R									G				R				R	G			R		G	G	G	R	R	R	G	R	G	R		R	R	R	R
solcap_snp_sl_49311	2	36690955	A	A	G	A	G				R									G				R				R	G			R		G	G	G	R	R	R	G	R	G	R		R	R	R	R
solcap_snp_sl_29528	2	36697033	G	G	A	G	A				R									A				R				R	A			R		A	A	A	R	R	R	A	R	A	R		R	R	R	R
solcap_snp_sl_13561	2	36716522	C	C	T	C	T				Y									T				Y				Y	T			Y		T	T	T	Y	Y	Y	T	Y	T	Y		Y	Y	Y	Y
solcap_snp_sl_13566	2	36741093	A	A	T	A	T				W									T				W				W	T					T	T	T	W	W	W	T	W	W				W	W	W
solcap_snp_sl_49312	2	36749104	A	A	G	A	G				R									G				R				R	G					G	G	G	R	R	R	G	R	R				R	R	R
solcap_snp_sl_13567	2	36766038	G	G	T	G	T				K									T				K				K	T					T	T	T	K	K	K	T	K	K				K	K	K
solcap_snp_sl_13568	2	36766964	T	T	G	T	G				K									G				K				K	G					G	G	G	K	K	K	G	K	K				K	K	K
solcap_snp_sl_29531	2	36766995	G	G	A	G	A				R									A				R				R	A					A	A	A	R	R	R	A	R	R				R	R	R
SL10771_467	2	36804592	A	A	G	A	G				R									G				R				R	G					G	G	G	R	R	R	G	R	R				R	R	R
solcap_snp_sl_13569	2	36818647	A	A	G	A	G				R									G				R				R	G					G	G	G	R	R	R	G	R	R				R	R	R
solcap_snp_sl_13574	2	36828702	C	C	T	C	T				Y									T				Y				Y	T					T	T	T	Y	Y	Y	T	Y	Y				Y	Y	Y
solcap_snp_sl_13576	2	36842294	A	A	G	A	G				R									G				R				R	G					G	G	G	R	R	R	G	R	R				R	R	R
solcap_snp_sl_23861	2	36842732	T	T	A	T	A				W									A				W				W	A					A	A	A	W	W	W	A	W	W				W	W	W
solcap_snp_sl_13578	2	36848254	T	T	C	T	C				Y									C				Y				Y	C					C	C	C	Y	Y	Y	C	Y	Y				Y	Y	Y
solcap_snp_sl_13579	2	36848346	A	A	T	A	T				W									T				W				W	T					T	T	T	W	W	W	T	W	W				W	W	W
solcap_snp_sl_13580	2	36848406	G	G	C	G	C				S									C				S				S	C					C	C	C	S	S	S	C	S	S				S	S	S
solcap_snp_sl_13581	2	36848547	T	T	A	T	A				W									A				W				W	A					A	A	A	W	W	W	A	W	W				W	W	W
solcap_snp_sl_49318	2	36852202	A	A	T	A	T				W									T				W				W	T					T	T	T	W	W	W	T	W	W				W	W	W
solcap_snp_sl_13582	2	36871723	G	G	A	G	A				R									A				R				R	A					A	A	A	R	R	R	A	R	R				R	R	R
solcap_snp_sl_13584	2	36881715	C	C	T	C	T				Y									T				Y				Y	T					T	T	T	Y	Y	Y	T	Y	Y				Y	Y	Y
solcap_snp_sl_13586	2	36900974	A	A	T	A	T				W									T				W				W	T					T	T	T	W	W	W	T	W	W				W	W	W
S_427	2	36915527	T	T	A	T	A				W									A				W				W	A					A	A	A	W	W	W	A	W	W				W	W	W
solcap_snp_sl_4573	2	36932064	A	A	G	A	G				R	G								G				R				R	G					R	G	G	R	R	R	R	R	R		R		R	G	R	R
solcap_snp_sl_13589	2	36932232	C	C	T	C	T				Y									T				Y				Y	T					Y	T	T	Y	Y	Y	Y	Y	Y				Y	Y	Y
solcap_snp_sl_13590	2	36932582	T	T	A	T	A				W									A				W				W	A					W	A	A	W	W	W	W	W	W				W	W	W
solcap_snp_sl_13593	2	36952585	C	C	A	C	A				M									A				M				M	A					M	A	A	M	M	M	M	M	M	failed		M	M	M	M
CL009035_0516	2	36959806	G	G	T	G	T				K									T				K				K	T					K	T	T	K	K	K	K	K	K				K	K	K
solcap_snp_sl_13595	2	36962359	T	T	C	T	C				Y									C				Y				Y	C					Y	C	C	Y	Y	Y	Y	Y	Y				Y	Y	Y
solcap_snp_sl_13596	2	36962576	G	G	T	G	T				K									T				K				K	T					K	T	T	K	K	K	K	K	K				K	K	K
solcap_snp_sl_13597	2	36962602	T	T	C	T	C				Y									C				Y				Y	C					Y	C	C	Y	Y	Y	Y	Y	Y				Y	Y	Y
solcap_snp_sl_13599	2	36963579	G	G	A	G	A				R									A				R				R	A					R	A	A	R	R	R	R	R	R				R	R	R
solcap_snp_sl_13600	2	36963699	T	T	C	T	C				Y									C				Y				Y	C					Y	C	C	Y	Y	Y	Y	Y	Y				Y	Y	Y
solcap_snp_sl_13603	2	36972343	T	T	C	T	C				Y									C				Y				Y	C					Y	C	C	Y	Y	Y	Y	Y	Y				Y	Y	Y
solcap_snp_sl_29538	2	36976164	G	G	A	G	A				R									A				R				R	A					R	A	A	R	R	R	R	R	R				R	R	R
solcap_snp_sl_13604	2	36976342	A	A	T	A	T				W									T				W				W	T					W	T	T	W	W	W	W	W	W				W	W	W
solcap_snp_sl_13605	2	36976377	A	A	T	A	T				W									T				W				W	T					W	T	T	W	W	W	W	W	W				failed	W	W
solcap_snp_sl_13606	2	36985379	G	G	A	G	A				R									A				R				R	A					R	A	A	R	R	R	R	R	R				R	R	R
solcap_snp_sl_29540	2	36987285	T	T	C	T	C				Y									C				Y				Y	C					Y	C	C	Y	Y	Y	Y	Y	Y				Y	Y	Y
solcap_snp_sl_29541	2	36987800	A	A	C	A	C				M									C				M				M	C					M	C	C	M	M	M	M	M	M				M	M	M
solcap_snp_sl_49322	2	37010001	A	A	G	A	G				R									G				R				R	G					R	G	G	R	R	R	R	R	R				R	R	R
solcap_snp_sl_23863	2	37010472	C	C	T	C	T				Y									T				Y				Y	T					Y	T	T	Y	Y	Y	Y	Y	Y				Y	Y	Y
solcap_snp_sl_29543	2	37011410	G	G	A	G	A				R									A				R				R	A					R	A	A	R	R	R	R	R	R				R	R	R
solcap_snp_sl_29545	2	37013423	G	G	A	G	A				R									A				R				R	A					R	A	A	R	R	R	R	R	R				R	R	R
solcap_snp_sl_29546	2	37013548	T	T	C	T	C				Y									C				Y				Y	C					Y	C	C	Y	Y	Y	Y	Y	Y				Y	Y	Y
solcap_snp_sl_4578	2	37038164	T	T	A	T	A					A																																W			W		W
solcap_snp_sl_13611	2	37043078	C	C	T	C	T				Y									T				Y				Y	T				Y	Y	T	T	Y	Y	Y	Y	Y	Y				Y	Y	Y
solcap_snp_sl_13612	2	37043293	T	T	C	T	C				Y									C				Y				Y	C				Y	Y	C	C	Y	Y	Y	Y	Y	Y				Y	Y	Y
solcap_snp_sl_13616	2	37043639	G	G	A	G	A				R									A				R				R	A				R	R	A	A	R	R	R	R	R	R				R	R	R
solcap_snp_sl_13617	2	37043753	A	A	G	A	G				R									G				R				R	G				R	R	G	G	R	R	R	R	R	R				R	R	R
solcap_snp_sl_13618	2	37043803	G	G	A	G	A				R									A				R				R	A				R	R	A	A	R	R	R	R	R	R				R	R	R
solcap_snp_sl_13619	2	37043948	G	G	A	G	A				R									A				R				R	A				R	R	A	A	R	R	R	R	R	R				R	R	R
solcap_snp_sl_29547	2	37044495	A	A	G	A	G				R									G				R				R	G				R	R	G	G	R	R	R	R	R	R				R	R	R
solcap_snp_sl_13621	2	37056522	T	T	A	T	A				W									A				W				W	A				W	W	A	A	W	W	W	W	W	W				W	W	W
solcap_snp_sl_13622	2	37056639	T	T	C	T	C				Y									C				Y				Y	C				Y	Y	C	C	Y	Y	Y	Y	Y	Y				Y	Y	Y
solcap_snp_sl_13623	2	37056752	T	T	C	T	C				Y									C				Y				Y	C				Y	Y	C	C	Y	Y	Y	Y	Y	Y				Y	Y	Y
solcap_snp_sl_13625	2	37070238	C	C	T	C	T				Y									T				Y				Y	T				Y	Y	T	T	Y	Y	Y	Y	Y	Y				Y	Y	Y
solcap_snp_sl_13627	2	37071564	A	A	G	A	G				R									G				R				R	G				R	R	G	G	R	R	R	R	R	R				R	R	R
solcap_snp_sl_29548	2	37072279	G	G	A	G	A				R									A				R				R	A				R	R	A	A	R	R	R	R	R	R				R	R	R
solcap_snp_sl_13630	2	37072467	T	T	C	T	C				Y									C				Y				Y	C				Y	Y	C	C	Y	Y	Y	Y	Y	Y				Y	Y	Y
solcap_snp_sl_13631	2	37082020	G	G	C	G	C				S									C				S				S	C				S	S	C	C	S	S	S	S	S	S				S	S	S
solcap_snp_sl_29549	2	37115651	C	C	G	C	G				S									G				S				S	G				S	S	G	G	S	S	S	S	S	S				S	S	S
solcap_snp_sl_13632	2	37116013	G	G	A	G	A				R									A				R				R	A				R	R	A	A	R	R	R	R	R	R				R	R	R
solcap_snp_sl_13633	2	37116130	T	T	C	T	C				Y									C				Y				Y	C				Y	Y	C	C	Y	Y	Y	Y	Y	Y				Y	Y	Y
solcap_snp_sl_13634	2	37116223	T	T	G	T	G				K									G				K				K	G				K	K	G	G	K	K	K	K	K	K				K	K	K
solcap_snp_sl_13635	2	37136274	G	G	A	G	A				R									A				R				R	A				R	R	A	A	R	R	R	R	R	R				R	R	R
solcap_snp_sl_13636	2	37145218	G	G	A	G	A				R									A				R				R	A				R	R	A	A	R	R	R	R	R	R				R	R	R
solcap_snp_sl_13638	2	37163459	C	C	T	C	T				Y									T				Y				Y	T				Y	Y	T	T	Y	Y	Y	Y	Y	Y				failed	Y	Y
solcap_snp_sl_49326	2	37163549	G	G	A	G	A				R									A				R				R	A				R	R	A	A	R	R	R	R	R	R				R	R	R
solcap_snp_sl_49327	2	37172045	G	G	A	G	A				R									A				R				R	R				R	R	A		R	R			R	R				R	R
solcap_snp_sl_29565	2	37247171	T	T	A	T	A				W									A				W				W	W				W	W	A		W	W	W		W	W				W	W
solcap_snp_sl_29567	2	37272249	C	C	T	C	T				Y									T				Y				Y	Y				Y	Y	T		Y	Y	Y		Y	Y				Y	Y
241_2R_407	2	37374839	T	T	G	T	G				K	G								G				K				K					K	K	G	G	K		K	K	K	K		K		K	G	K
241_2F_264_241_2b_60_b	2	37376716	T	T	C	T	C				Y	C								C				Y				Y					Y	Y	C	C	Y		Y	Y	Y	Y		Y		Y	C	Y
solcap_snp_sl_29602	2	37460896	G	G	A	G	A				R									A				R				R					R	R	A		R		R		R	R				R	R
SGN_U575873_snp121	2	37508511	C	C	G	C	G				S									G				S				S					S	S	S		S		S		S	S				S
SGN_U313785_cLEF_41_C3_snp208	2	37509231	A	A	G	A	G				R									G				R				R					R	R	R		R		R		R	R				failed
solcap_snp_sl_29627	2	37554824	A	A	G	A	G				R									G				R				R					R	R	R		R		R		R	R				R
solcap_snp_sl_29658	2	37663569	T	T	C	T	C				Y									C				Y				Y					C	Y	Y		Y		Y		Y	Y				Y
CL009189_0414	2	37752258	T	T	C	T	C													C				Y															Y
SL10801_170	2	37752520	C	C	T	C	T													T				Y															Y
solcap_snp_sl_23882	2	37791929	G	G	A	G	A																																R
CL016172_0398_solcap_snp_sl_29710	2	37830579	A	A	G	A	G
solcap_snp_sl_29720	2	37858766	A	A	G	A	G
solcap_snp_sl_23883	2	37911311	T	T	C	T	C																																Y
solcap_snp_sl_23884	2	38009496	C	C	T	C	T																																Y
solcap_snp_sl_29749	2	38012432	A	A	G	A	G
solcap_snp_sl_29766	2	38092604	A	A	G	A	G
solcap_snp_sl_29779	2	38128916	G	G	T	G	T
CL016725_0417	2	38137017	T	T	G	T	G
solcap_snp_sl_29785	2	38167967	A	A	G	A	G
solcap_snp_sl_29789	2	38231314	G	G	A	G	A
SGN_U581277_snp815	2	38264043	A	A	G	A	G
solcap_snp_sl_29814	2	38420406	A	A	G	A	G
solcap_snp_sl_29826	2	38534098	T	T	C	T	C
solcap_snp_sl_29840	2	38633361	C	C	T	C	T
solcap_snp_sl_18397	2	38823651	A	A	G	A	G					R																	R	G	G	R				G			R	R			R	R		R	R	R	G
solcap_snp_sl_18398	2	38834546	C	C	A	C	A					M																		A	A	M				A			M				M	M		M	M	M	A
solcap_snp_sl_18399	2	38835027	G	G	A	G	A					R																		A	A	R				A			R				R	R		R	R	R	A
solcap_snp_sl_18400	2	38835719	G	G	A	G	A					R																		A	A	R				A			R				R	R		R	R	R	A
solcap_snp_sl_49428	2	38836778	A	A	G	A	G
solcap_snp_sl_18401	2	38857151	G	G	A	G	A					R																		A	A	R				A			R				R	R		R	R	R	A
CL017742_0462	2	38891528	C	C	G	C	G
CL015542_0573	2	38898017	A	A	C	A	C
solcap_snp_sl_49458	2	39144869	G	G	T	G	T
solcap_snp_sl_18419	2	39275300	T	T	C	T	C																																Y										C
solcap_snp_sl_18420	2	39275429	G	G	A	G	A																																R										A
solcap_snp_sl_18421	2	39283421	C	C	T	C	T																																Y										T
solcap_snp_sl_49490	2	39309634	G	G	T	G	T
SGN_U313245_T0562_snp547	2	39326087	C	C	T	C	T
solcap_snp_sl_49497	2	39337126	G	G	A	G	A
solcap_snp_sl_49500	2	39339125	A	A	G	A	G
solcap_snp_sl_49505	2	39350603	T	T	A	T	A
SGN_U574334_snp341_solcap_snp_sl_49507	2	39369888	C	C	T	C	T
solcap_snp_sl_49535	2	39649764	C	C	T	C	T
SGN_U315352_snp103	2	39808945	C	C	T	C	T
solcap_snp_sl_18441	2	39890909	C	C	T	C	T																									Y					Y					Y	Y		Y	Y		Y
solcap_snp_sl_18443	2	39891992	G	G	T	G	T																									K					K					K	K		K	K		K
solcap_snp_sl_18444	2	39892100	G	G	A	G	A																									R					R					R	R		R	R		R
solcap_snp_sl_18445	2	39892903	G	G	T	G	T																									K					K					K	K		K	K		K
solcap_snp_sl_49576	2	39895204	T	T	G	T	G																									K					K					K	K		K	K		K
solcap_snp_sl_18447	2	39901136	A	A	G	A	G																									R					R					R	R		R	R		R
solcap_snp_sl_18448	2	39901379	G	G	A	G	A																									R					R					R	R		R	R		R
solcap_snp_sl_18449	2	39904311	C	C	T	C	T																									Y					Y					Y	Y		Y	Y		Y
solcap_snp_sl_18450	2	39904406	C	C	A	C	A																									M					M					M	M		M	M		M
solcap_snp_sl_18451	2	39907182	G	G	A	G	A																									R					R					R	R		R	R		R
solcap_snp_sl_18452	2	39907482	T	T	G	T	G																									K					K					K	K		K	K		K
solcap_snp_sl_18453	2	39907543	A	A	G	A	G																									R					R					R	R		R	R		R
solcap_snp_sl_18455	2	39907966	A	A	G	A	G																									R					R					R	R		R	R		R
solcap_snp_sl_49579	2	39916827	T	T	A	T	A
SGN_U580456_snp788_solcap_snp_sl_49586	2	39984404	C	C	T	C	T
SGN_U575324_snp56571	2	40016675	C	C	A	C	A
SGN_U575324_snp57048	2	40017152	G	G	A	G	A
SGN_U575324_snp58160	2	40018264	G	G	C	G	C
solcap_snp_sl_49606	2	40093278	T	T	C	T	C																							Y	C	Y				C	Y		C			Y	Y	Y	Y	C	Y	C	Y
CL009173_0541	2	40096345	T	T	A	T	A
DOT_468	2	40120703	T	T	A	T	A
solcap_snp_sl_49613	2	40124591	T	T	C	T	C
solcap_snp_sl_49645	2	40270792	C	C	T	C	T
CL016050_0434	2	40292480	A	A	G	A	G
SGN_U586140_snp1218_solcap_snp_sl_49661	2	40331127	C	C	G	C	G
solcap_snp_sl_49664	2	40332402	G	G	A	G	A
solcap_snp_sl_23909	2	40339208	T	T	C	C	T																							Y	C	Y				C	Y		C			Y	Y	Y	Y	C	Y	C
solcap_snp_sl_49669	2	40381020	G	G	A	G	A
CL015261_0146	2	40407756	T	T	A	T	A
solcap_snp_sl_49679	2	40422352	C	C	T	C	T
solcap_snp_sl_49726	2	40570796	G	G	A	G	A
CL015741_0547	2	40616445	A	A	G	A	G
CL015119_0265_solcap_snp_sl_49752	2	40755069	A	A	T	A	T
solcap_snp_sl_49767	2	40814981	C	C	T	C	T
solcap_snp_sl_49786	2	40955764	A	A	G	A	G
SGN_U584914_snp1830	2	41022273	T	T	C	T	C
solcap_snp_sl_49803	2	41056849	G	G	A	G	A
CL017414_0128	2	41215691	A	A	G	A	G
solcap_snp_sl_29891	2	41341837	T	T	C	T	C
SGN_U576591_snp67938	2	41360989	A	A	T	A	T
SGN_U576591_snp65026	2	41363901	C	C	A	C	A
SGN_U586520_snp61264	2	41367663	C	C	G	C	G
SGN_U586520_snp61163	2	41367764	G	G	A	G	A
SGN_U586520_snp60358	2	41368569	G	G	A	G	A
solcap_snp_sl_49909	2	41445157	C	C	A	C	A
SGN_U581579_snp1167_solcap_snp_sl_49921	2	41511011	A	A	G	A	G
solcap_snp_sl_49928	2	41548498	T	T	C	T	C
SL10390_312	2	41591959	G	G	A	G	A
CL000175_0403	2	41592260	C	C	A	C	A
solcap_snp_sl_49964	2	41700522	T	T	A	T	A
solcap_snp_sl_49965	2	41701437	C	C	G	C	G
solcap_snp_sl_4829	2	41726037	A	A	T	A	T						T												T							W				T	T		T			W	W	W	W	T	W	T
SGN_U589573_snp49325	2	41768210	A	A	G	A	G
solcap_snp_sl_18519	2	41782423	A	A	C	A	C						C												C
SGN_U576696_snp60390_solcap_snp_sl_49988	2	41796166	A	A	G	A	G
solcap_snp_sl_4831	2	41796211	A	A	C	A	C						C												C							M				C	C		C			M	M	M	M	C	M	C
SGN_U576696_snp60503_solcap_snp_sl_49989	2	41796279	A	A	G	A	G
SGN_U576696_snp60922_solcap_snp_sl_49990	2	41796698	G	G	T	G	T
SGN_U576696_snp63171	2	41798947	G	G	A	G	A
solcap_snp_sl_49992	2	41799072	T	T	C	T	C
SGN_U576696_snp63353	2	41799129	T	T	C	T	C
SGN_U576696_snp63395	2	41799171	A	A	T	A	T
SGN_U576696_snp63402	2	41799178	T	T	A	T	A
SGN_U576696_snp63412	2	41799188	C	C	T	C	T
solcap_snp_sl_49996	2	41829305	C	C	T	C	T
solcap_snp_sl_50004	2	42061928	C	C	A	C	A
solcap_snp_sl_4842	2	42083724	T	T	C	T	C																									Y				C	C		C			Y	Y	C	Y	C	Y	C
CL015008_0195	2	42098528	C	C	T	C	T
solcap_snp_sl_50012	2	42122466	T	T	A	T	A
solcap_snp_sl_17161	2	42190657	A	A	T	T	A						T												T
solcap_snp_sl_42699	2	42190800	G	G	A	G	A
CL017838_0265	2	42225904	T	T	C	T	C
solcap_snp_sl_42692	2	42228809	T	T	C	T	C
SGN_U568929_snp230_solcap_snp_sl_42681	2	42294955	C	C	T	C	T																																						Y
solcap_snp_sl_42678	2	42333739	C	C	T	C	T																																						Y
SGN_U571023_snp534	2	42423650	C	C	T	C	T																																						Y
solcap_snp_sl_42639	2	42535013	T	T	C	T	C																																						Y
CL017245_0136	2	42572886	A	A	T	A	T																																						W
solcap_snp_sl_42625	2	42631970	T	T	C	T	C																																						Y
SGN_U320705_snp63	2	42651329	G	G	A	G	A
SGN_U316197_C2_At4g36530_snp168	2	42673121	T	T	G	T	G
SGN_U568700_snp42664	2	42719275	C	C	T	C	T
SGN_U568700_snp42655	2	42719284	A	A	T	A	T
CL016442_0124	2	42739067	C	C	T	C	T
CL015100_0473	2	42965342	T	T	C	T	C
solcap_snp_sl_42537	2	42981152	T	T	C	T	C
solcap_snp_sl_42518	2	43068848	T	T	G	T	G
SGN_U602949_snp105683	2	43124469	C	C	G	C	G
CT232_snp229	2	43207732	T	T	C	T	C
SGN_U316347_T1535_snp219_solcap_snp_sl_42471	2	43230042	G	G	A	G	A
solcap_snp_sl_42464	2	43424989	A	A	G	A	G
solcap_snp_sl_42463	2	43444824	T	T	G	T	G
solcap_snp_sl_42458	2	43496231	G	G	A	G	A
SGN_U318040_U146494_snp347_solcap_snp_sl_42453	2	43526638	C	C	A	C	A
CL016862_0447_solcap_snp_sl_42441	2	43574561	T	T	C	T	C
solcap_snp_sl_42411	2	43704420	C	C	T	C	T
solcap_snp_sl_12841	2	43801838	C	C	T	C	T						T												T			Y	Y	T		T				T	Y	Y	T			T	Y	T	T	Y	Y	T	T
solcap_snp_sl_42383	2	43835531	T	T	C	T	C
solcap_snp_sl_42346	2	43978137	C	C	A	C	A
solcap_snp_sl_42334	2	44018287	C	C	T	C	T
SGN_U579280_snp65613	2	44063170	C	C	T	C	T
SGN_U579280_snp65625	2	44063182	G	G	A	G	A
SGN_U590370_snp65805	2	44063362	T	T	C	T	C
SGN_U590370_snp65811	2	44063368	G	G	A	G	A
SGN_U590370_snp65846	2	44063403	T	T	G	T	G
SGN_U590370_snp65887	2	44063444	G	G	A	G	A
SGN_U579752_snp292_solcap_snp_sl_42324	2	44069445	C	C	T	C	T
CL015021_0454	2	44072941	T	T	C	T	C
solcap_snp_sl_42301	2	44221329	G	G	T	G	T
solcap_snp_sl_50166	2	44302602	T	T	C	T	C
CL015559_0344	2	44352071	C	C	T	C	T
solcap_snp_sl_29920	2	44433274	A	A	G	A	G
solcap_snp_sl_50126	2	44524570	T	T	C	T	C
CL015139_0364	2	44609360	T	T	C	T	C
SGN_U572314_snp1007_solcap_snp_sl_29914	2	44654397	A	A	G	A	G
solcap_snp_sl_50066	2	44783686	C	C	T	C	T
solcap_snp_sl_50060	2	44809917	T	T	G	T	G
solcap_snp_sl_50058	2	44813741	G	G	A	G	A
solcap_snp_sl_50055	2	44838262	A	A	G	A	G
SL10924_758_CL009217_0735	2	45053564	A	A	C	A	C			C																											M					M		M	M	M		C
solcap_snp_sl_50024	2	45067484	C	C	T	C	T
solcap_snp_sl_36297	2	45144309	G	G	T	G	T
solcap_snp_sl_67361	2	45488316	G	G	T	G	T
solcap_snp_sl_36287	2	45543665	C	C	T	C	T
solcap_snp_sl_10796	2	45672483	A	A	C	A	C																																								M		M
solcap_snp_sl_67311	2	45709904	T	T	C	T	C
solcap_snp_sl_36273	2	45893509	A	A	C	A	C
solcap_snp_sl_67234	2	45946411	T	T	G	T	G
solcap_snp_sl_67198	2	46086320	C	C	T	C	T
solcap_snp_sl_67184	2	46204724	T	T	C	T	C
solcap_snp_sl_67183	2	46205655	C	C	T	C	T									T
solcap_snp_sl_67138	2	46430043	A	A	C	A	C
solcap_snp_sl_67119	2	46496999	G	G	C	G	C
solcap_snp_sl_67117	2	46497498	C	C	T	C	T
solcap_snp_sl_10759	2	46569227	C	C	A	C	A																														M					M			M	M	M	M
solcap_snp_sl_67090	2	46642778	C	C	A	C	A
fw2.2_283_b	2	46830230	G	G	A	G	A
CL017715_0287_solcap_snp_sl_67052	2	46855501	G	G	A	G	A
solcap_snp_sl_36232	2	46856620	T	T	C	T	C
ABA1_2029_solcap_snp_sl_67036	2	46947855	A	A	G	A	G
ABA1_Promoter_SNP2_solcap_snp_sl_67034	2	46952473	T	T	C	T	C
solcap_snp_sl_67032	2	46953056	A	A	C	A	C
ABA1_Promoter_SNP1	2	46953200	C	C	T	C	T
solcap_snp_sl_36224	2	46994941	C	T	T	C	T	T	T		Y			T			T	T			T					T		Y	T	T	T	Y	T	Y	T	T	Y	T	T	Y	Y	Y	Y	Y	Y	Y	T	Y	T
CL017806_0320_solcap_snp_sl_67017	2	47026841	T	T	C	T	C
solcap_snp_sl_67010	2	47095795	C	C	G	C	G
solcap_snp_sl_36221	2	47196922	T	T	C	T	C
solcap_snp_sl_66965	2	47344629	G	G	A	G	A
solcap_snp_sl_66955	2	47361747	A	A	G	A	G
solcap_snp_sl_66953	2	47364845	A	A	G	A	G
solcap_snp_sl_66951	2	47366096	T	T	A	T	A
solcap_snp_sl_36202	2	47651366	C	C	T	C	T
solcap_snp_sl_66904	2	47683174	G	G	A	G	A
solcap_snp_sl_66878	2	47786860	T	T	C	T	C
solcap_snp_sl_21867	2	47948927	G	G	A	G	A																						R							A		R	A	R		R		R				R	R
solcap_snp_sl_21866	2	47950096	G	G	A	G	A																						R							A		R	A	R		R		R				R	R
solcap_snp_sl_36193	2	47971922	A	A	G	A	G	failed					failed			failed				failed									R							G		R	G	R		R		R				R	R
solcap_snp_sl_36192	2	47971923	G	G	C	G	C					S																	S							C		S	C	S		S		S				S	S
solcap_snp_sl_21864	2	47977954	G	G	A	G	A																						R							A		R	A	R		R		R				R	R
solcap_snp_sl_21862	2	47981517	A	A	G	A	G																						R							G		R	G	R		R		R				R	R
solcap_snp_sl_36189	2	47996412	T	T	C	T	C
solcap_snp_sl_36188	2	48028702	A	A	G	A	G
solcap_snp_sl_67596	2	48205143	A	A	G	A	G
solcap_snp_sl_21971	2	48305259	T	T	C	T	C																							C	C	Y					failed		Y				failed	failed	failed		Y		failed
solcap_snp_sl_21966	2	48370810	T	T	C	T	C					C																	Y	C	C	Y				C	Y	Y	Y	Y		Y	Y	Y	Y		Y	Y	Y
solcap_snp_sl_67551	2	48395206	T	T	C	T	C
solcap_snp_sl_58490	2	48443973	G	G	A	G	A
solcap_snp_sl_20064	2	48454762	A	A	G	A	G																																R					R					R
solcap_snp_sl_20063	2	48455087	G	G	T	G	T																																K					K					K
solcap_snp_sl_58462	2	48547411	C	C	T	C	T
solcap_snp_sl_58447	2	48602171	G	G	A	A	G					A																	R							A		R	R	R		R		R				R	A
solcap_snp_sl_20052	2	48684980	G	G	T	G	T					T																	K							T		K	K	K		K		K				K	T
CL017436_0294	2	48687242	C	C	T	C	T					T																	Y							T		Y	Y	Y		Y		Y				Y	T
solcap_snp_sl_20051	2	48696471	G	G	A	G	A					A																	R							A		R	R	R		R		R				R	A
solcap_snp_sl_20049	2	48697164	C	C	T	T	C					T																	Y							T		Y	Y	Y		Y		Y				Y	T
solcap_snp_sl_58414	2	48728272	T	T	C	T	C
CL016576_0377	2	48731876	G	T	G	G	T																					T	T			K	T	T	T	K	K	T		T	T	K	K	T	K	T	K	K
solcap_snp_sl_20044	2	48878898	C	C	T	T	C					T																Y	Y						Y	T		Y	Y	Y		Y		Y				Y	T
solcap_snp_sl_32389	2	48943446	T	T	C	T	C
CL016196_0121	2	49001892	T	T	C	T	C
SGN_U313919_snp500	2	49015645	T	T	C	T	C
solcap_snp_sl_48037	2	49047042	T	T	C	T	C
solcap_snp_sl_48033	2	49092393	T	T	C	T	C
solcap_snp_sl_29351	2	49241331	C	C	T	C	T																					Y							Y				Y					Y
solcap_snp_sl_47977	2	49335999	G	G	T	G	T
solcap_snp_sl_47942	2	49452377	G	G	A	G	A
CL017391_0390	2	49563300	T	T	C	T	C
solcap_snp_sl_47897	2	49611315	C	C	T	C	T
solcap_snp_sl_47885	2	49755004	G	G	A	G	A
solcap_snp_sl_47880	2	49816154	T	T	G	T	G
solcap_snp_sl_63048	3	71076	A	A	G	A	G																					R						R	R		R											R	R
CL016802_0675	3	119273	T	T	C	T	C																																										Y
solcap_snp_sl_63084	3	183363	G	G	A	G	A
CL017202_0450_solcap_snp_sl_63109	3	304215	T	T	C	T	C																																										Y
CL017080_0343	3	305385	G	G	A	G	A																					R						R	R		R											R
CL017080_0223	3	305505	T	T	C	T	C																																										Y
solcap_snp_sl_63114	3	334009	A	A	G	A	G																																									R	R
CL016925_0828	3	346009	A	A	C	A	C																																										M
solcap_snp_sl_63129	3	473207	G	G	A	G	A																					R						R	R		R												R
solcap_snp_sl_63134	3	473756	A	A	G	A	G																																										R
solcap_snp_sl_34398	3	508484	G	G	A	G	A		A		R								A				A																							R
solcap_snp_sl_63167	3	631452	T	T	C	T	C																																										Y
solcap_snp_sl_63184	3	748576	T	T	C	T	C																					Y						Y	Y		Y											Y
solcap_snp_sl_9663	3	828684	A	A	G	G	A		G		R								G				G																					R		R		R	R
solcap_snp_sl_63211	3	944995	G	G	A	G	A																																									R
solcap_snp_sl_15317	3	1031234	A	A	T	A	T				W																																	W				W
solcap_snp_sl_21215	3	1034466	C	C	A	C	A				M																																	M				M
solcap_snp_sl_9666	3	1045691	G	G	A	G	A				R																																	R				R
solcap_snp_sl_9667	3	1045900	A	A	G	A	G				R																																	R
solcap_snp_sl_21216	3	1056891	A	A	G	A	G				R																																	R				R
solcap_snp_sl_63240	3	1144342	C	C	T	C	T																																									Y
solcap_snp_sl_9681	3	1257561	T	T	C	T	C				Y																			C									Y									Y	Y
solcap_snp_sl_63273	3	1323076	T	T	C	T	C
solcap_snp_sl_63285	3	1383167	A	A	T	A	T
solcap_snp_sl_63290	3	1390288	G	G	A	G	A																																									R
solcap_snp_sl_63301	3	1529300	A	A	C	A	C																																									M
CL016787_0272_solcap_snp_sl_63305	3	1554321	G	G	C	G	C
solcap_snp_sl_9683	3	1584114	G	G	A	G	A	A	A	A	R		A						A		A		A		A												R									R
solcap_snp_sl_63307	3	1631953	C	C	T	C	T
SGN_U569291_snp1086	3	1704290	C	C	T	C	T																																									Y
solcap_snp_sl_63356	3	1877032	T	T	C	T	C																																									Y
CL017347_0326_solcap_snp_sl_63360	3	1891287	T	T	A	T	A
solcap_snp_sl_63377	3	1968102	T	T	C	T	C
solcap_snp_sl_9689	3	2053015	C	C	T	C	T																					Y		T	T	T	Y	Y	Y	T	Y	Y	T			Y	T	Y	T	Y	Y	Y	T
SL10790_382	3	2053487	A	A	G	G	A																					R		G	G	G	R	R	R	G	R	R	G			R	G	R	G	R	R	G	G
solcap_snp_sl_15320	3	2072583	C	C	T	C	T																					Y		T	T	T	Y	Y	Y	T	Y	Y	T			Y	T	T	T	Y	Y	T	T
solcap_snp_sl_9690	3	2073087	A	A	G	A	G																					R		G	G	G	R	R	R	G	R	R	G			R	G	G	G	R	R	G	G
solcap_snp_sl_63391	3	2073701	A	A	T	T	A																					W		T	T	T	W	W	W	T	W	W	T			W	T	T	T	failed	W	T	T
solcap_snp_sl_63402	3	2111829	A	A	G	A	G																																									R
CL017009_0461	3	2147541	T	T	C	T	C																																									Y
solcap_snp_sl_9703	3	2372139	T	T	A	A	T																					W	W	A		W	W	W	W	A	W	A	A	W	W	W	A	A	W	W	A	A	A
SGN_U571958_snp135	3	2500120	G	G	A	G	A
solcap_snp_sl_19643	3	6612716	C	C	A	C	A																								A						M								M	M		M	A
solcap_snp_sl_55754	3	6659345	A	A	C	A	C
solcap_snp_sl_19654	3	6762654	T	T	C	T	C
solcap_snp_sl_19657	3	6806704	T	T	A	T	A
solcap_snp_sl_55790	3	6808436	A	A	G	A	G
solcap_snp_sl_55812	3	6887577	G	G	A	G	A
solcap_snp_sl_19661	3	6903335	C	C	G	C	G																														S		S						S	S		S	G
CL015582_0113	3	7007628	G	G	A	G	A																																									R
solcap_snp_sl_14355	3	7085127	C	C	T	C	T																																									Y
solcap_snp_sl_14354	3	7095572	G	G	A	G	A																																									R
solcap_snp_sl_14353	3	7095859	C	C	T	C	T																																									Y
solcap_snp_sl_55107	3	7115245	G	G	T	G	T																																									K
solcap_snp_sl_55072	3	7231904	C	C	T	C	T																																									Y
solcap_snp_sl_55055	3	7293711	T	T	C	T	C																																									Y
solcap_snp_sl_55037	3	7341383	T	T	C	T	C																																									Y
SGN_U572737_snp86	3	7476441	C	C	T	C	T
SGN_U564013_snp1820_solcap_snp_sl_55020	3	7518439	G	G	A	G	A																																									R
solcap_snp_sl_55002	3	7604321	T	T	C	T	C																																									Y
SGN_U567178_snp438_solcap_snp_sl_31828	3	7714795	A	A	G	A	G																																									R
solcap_snp_sl_31826	3	7717394	C	C	T	C	T																																									Y
solcap_snp_sl_31822	3	7724354	G	G	A	G	A
solcap_snp_sl_31819	3	7911096	C	C	A	C	A
solcap_snp_sl_19514	3	7921063	A	A	G	A	G																					R	R			R		R	R			G	R	R	R	R	R	R	R	failed	R		R
solcap_snp_sl_19513	3	7921069	A	A	T	A	T					failed																W	W			W		W	W			T	W	W	W	W	W	W	W	W	W		W
solcap_snp_sl_19511	3	7921307	A	A	T	A	T																															T
solcap_snp_sl_31817	3	7928461	T	T	A	T	A																					W	W			W		W	W			A	W	W	W	W	W	W	W	W	W		W
solcap_snp_sl_19509	3	7928813	C	C	G	C	G																					S	S			S		S	S			G	S	S	S	S	S	S	S	S	S		S
solcap_snp_sl_19508	3	7988073	T	T	C	T	C																					Y	Y			Y					Y	C	Y	Y	Y	Y	Y	Y	Y	C	Y		Y
solcap_snp_sl_19504	3	8056609	G	G	A	G	A
solcap_snp_sl_6790	3	8113568	A	A	T	A	T	T	T		W		T								T		T		T																								W
CL016675_0084	3	8266308	A	A	C	A	C																																										M
solcap_snp_sl_27094	3	8291248	C	C	T	C	T
solcap_snp_sl_1599	3	8308327	A	A	C	C	A	C	C		M		C								C		C		C																								M
solcap_snp_sl_27099	3	8571059	G	G	A	G	A
solcap_snp_sl_23192	3	8663868	G	G	A	G	A					A																R	R		A	A	R			A	R	A	A	R		A	A	A	failed	R	A	A
solcap_snp_sl_27106	3	8687920	A	A	T	A	T
solcap_snp_sl_23193	3	8708140	A	A	T	A	T					T																W	W		T	T				T	W	T	T	W		T	T	T	T	W	T	T
solcap_snp_sl_27107	3	8745437	T	T	A	T	A					A																W	W		A	A				A	W	A	A	W		A	A	A	A	W	A	A	A
solcap_snp_sl_23195	3	8840998	A	A	G	A	G					G																R	R		G	R				G	R	G	G	R		G	G	R	R	R	G	G	G
solcap_snp_sl_23196	3	8904219	A	A	G	A	G					G																R	R		G	G				G	R	G	G	R		G	G	R	G	R	G	G	G
solcap_snp_sl_12718	3	8904650	C	C	T	C	T					T																Y	Y		T	T				T	Y	T	T	Y		T	T	Y	T	Y	T	T	T
solcap_snp_sl_12722	3	8943252	A	A	G	A	G					G																R	R		G	G				G	R	G	G	R		G	failed	R	G	R	G	G	G
solcap_snp_sl_12414	3	9214267	G	G	A	G	A					A																R	R		A	A				A	R	A	A	R		A	A	R	A	R	A	A
solcap_snp_sl_741	3	9216470	C	C	A	C	A					A																M	M		A	A				A	M	A	A	M		A	A	M	A	M	A	A
solcap_snp_sl_16433	3	9261715	T	T	C	T	C					C																Y	Y		C	C				C	Y	C	C	Y		C	C	Y	C	Y	C	C
Le000209_237_solcap_snp_sl_26315	3	9416863	A	A	G	A	G
solcap_snp_sl_26323	3	9560632	C	C	T	C	T
solcap_snp_sl_26327	3	9711750	G	G	T	G	T
solcap_snp_sl_26366	3	10158827	A	A	G	A	G
Le004122_27_solcap_snp_sl_26398	3	10671086	C	C	G	C	G
solcap_snp_sl_4952	3	11511759	T	T	A	T	A																									W													W
solcap_snp_sl_18590	3	12161264	A	A	G	A	G
solcap_snp_sl_18588	3	12171942	C	C	T	C	T
solcap_snp_sl_18585	3	12190606	C	C	G	C	G
solcap_snp_sl_18584	3	12190645	T	T	C	T	C
solcap_snp_sl_18583	3	12190764	C	C	T	C	T
solcap_snp_sl_18582	3	12191174	A	A	G	A	G
solcap_snp_sl_18581	3	12192190	G	G	A	G	A
solcap_snp_sl_18579	3	12193046	C	C	T	C	T
solcap_snp_sl_50331	3	12248911	T	T	C	T	C																																			failed
solcap_snp_sl_30046	3	12457127	C	C	A	C	A
solcap_snp_sl_4937	3	12866857	A	A	T	A	T																													T					W		W					T
solcap_snp_sl_30035	3	13192848	G	G	A	G	A
solcap_snp_sl_30024	3	14367485	A	A	G	A	G
solcap_snp_sl_30015	3	14876383	C	C	T	C	T
solcap_snp_sl_32530	3	20518345	T	T	C	T	C
SGN_U604433_snp183_solcap_snp_sl_29934	3	21330081	A	A	G	A	G
solcap_snp_sl_4926	3	25240663	T	T	A	T	A																													A					W		W					A
solcap_snp_sl_29998	3	27440773	C	C	T	C	T																					Y	Y			Y	Y	Y	Y			Y		failed	Y	failed		Y	Y	failed
solcap_snp_sl_5547	3	29696321	G	G	A	G	A																													A					R		R					A
solcap_snp_sl_1779	3	43641494	G	G	T	G	T																					K	K	T		K	K	K	K			T	K	K		K	K	K		K	K		T
solcap_snp_sl_12799	3	43889809	C	C	T	C	T																													T					Y		Y					T
solcap_snp_sl_1773	3	43891525	G	G	T	G	T																													T					K		K					T
solcap_snp_sl_1772	3	44268039	A	A	G	A	G																													G					R		R					G
solcap_snp_sl_5761	3	45591053	C	C	T	C	T																											Y		T				Y	Y		Y					T
solcap_snp_sl_5764	3	45593337	T	T	A	T	A																											W		A				W	W		W					A
solcap_snp_sl_5765	3	45594113	A	A	C	A	C																											M		C				M	M		M					C
solcap_snp_sl_5766	3	45594355	A	A	G	A	G																											R		G				R	R		R					G
solcap_snp_sl_5768	3	45597827	C	C	G	C	G																											S		G				S	S		S					G
solcap_snp_sl_5769	3	45597851	T	T	C	T	C																											Y		C				Y	Y		Y					C
solcap_snp_sl_5770	3	45598282	T	T	C	T	C																											Y		C				Y	Y		Y					C
solcap_snp_sl_5771	3	45613708	G	G	A	G	A																											R		A				R	R		R					A
solcap_snp_sl_14002	3	45625578	T	T	A	T	A																											W		A				W	W		W					A
solcap_snp_sl_5772	3	45626369	T	T	C	T	C																											Y		Y				Y	Y		Y					Y
solcap_snp_sl_5773	3	45630116	C	C	T	C	T																											Y		T				Y	Y		Y					T
solcap_snp_sl_5774	3	45630131	T	T	C	T	C																											Y		C				Y	Y		Y					C
solcap_snp_sl_30631	3	45955051	C	C	T	C	T
solcap_snp_sl_5655	3	46034828	C	C	T	C	T																													failed							failed					Y
solcap_snp_sl_5656	3	46044587	G	G	A	G	A																													R							R					A
solcap_snp_sl_30657	3	46083237	T	T	C	T	C
solcap_snp_sl_18943	3	46610839	T	T	C	T	C
solcap_snp_sl_18949	3	46788145	T	T	G	T	G
solcap_snp_sl_18952	3	46842858	G	G	A	G	A
solcap_snp_sl_18959	3	46889300	G	G	A	G	A
CL016704_0620	3	46891512	T	T	A	T	A
solcap_snp_sl_18967	3	47216892	T	G	T	G	T			G				G			G	G		G						G		K	G	G	G	G	K	K	G	K	K	G		K		G	G	K	G	failed	G	G	K
solcap_snp_sl_30821	3	47216999	C	C	T	C	T
solcap_snp_sl_30911	3	47931749	G	G	T	G	T
solcap_snp_sl_5722	3	48142757	T	T	G	G	T					G																K	K	G	G	K		G	G	G	K		K	G	K	G	G	K	K	K	K	G	G
solcap_snp_sl_24081	3	48193570	C	C	A	C	A																					M	M			M		A	A	M	M		M	A	M	A	M	M	M	M	M		A
solcap_snp_sl_30359	3	48306360	C	C	T	C	T																																					Y
solcap_snp_sl_18985	3	48350193	T	T	A	T	A
solcap_snp_sl_18984	3	48350439	G	G	A	G	A
solcap_snp_sl_30860	3	48374744	A	A	G	A	G
solcap_snp_sl_18983	3	48392591	A	A	G	A	G
solcap_snp_sl_18982	3	48932546	G	A	G	A	G					A																R	A	A	A	R	R	A	A	A	R	A	A	A	R	A	A	R	R	R	A	A	A
solcap_snp_sl_18981	3	48932652	C	A	C	A	C					A																M	A	A	A	M	M	A	A	A	M	A	A	A	M	A	A	M	M	M	A	A	A
solcap_snp_sl_30846	3	48943203	T	C	T	C	T					C																Y	C	C	C	Y	Y	C	C	C	Y	C	C	C	Y	C	C	Y	Y	Y	C	C	C
solcap_snp_sl_18978	3	48962183	G	A	G	A	G					A																R	A	A	A	R	R	A	A	A	R	A	A	A	R	A	A	R	R	R	A	A	A
solcap_snp_sl_10372	3	52856201	C	C	A	C	A																								A	M													M
CL016760_0706	3	52901475	C	T	C	T	C				T	T	T		T	T						T			T	Y	T	T	T	T	T	T	Y	T	T	T	T	T	T	T	T	T	T		T	T	T	T	T
solcap_snp_sl_10377	3	52953561	C	T	C	C	T				T	T	T		T	T						T			T	Y	T	T	T	T		Y	Y	T	T	T	T	T	T	T	T	T	T		Y	T	T	T	T
solcap_snp_sl_35540	3	53086094	G	T	G	T	G				T	T	T		T	T						T			T	K	T	T	T	T	T	T	K	T	T	T	T	T	T	T	T	T	T		T	T	T	T	T
solcap_snp_sl_21677	3	53095972	T	A	T	A	T				A	A	A		A	A						A			A	W	A	A	A	A	A	A	W	A	A	A	A	A	A	A	A	A	A		A	A	A	A	A
CL016938_0536	3	53098694	T	T	C	T	C
solcap_snp_sl_21682	3	53117384	G	G	A	G	A
solcap_snp_sl_21683	3	53117595	C	C	A	C	A
solcap_snp_sl_21684	3	53128137	A	A	C	A	C
solcap_snp_sl_21685	3	53165426	C	C	G	C	G
solcap_snp_sl_21694	3	53505669	A	A	G	G	A
solcap_snp_sl_35619	3	53549747	T	T	G	T	G
solcap_snp_sl_35638	3	53784376	A	A	G	A	G
solcap_snp_sl_35650	3	53874338	A	A	G	G	A																									R	R				R						R		R	R	R	R	G
solcap_snp_sl_35677	3	54022544	C	C	T	C	T
solcap_snp_sl_35693	3	54078269	T	T	A	T	A
solcap_snp_sl_35697	3	54108859	A	A	G	A	G
solcap_snp_sl_21714	3	54112324	T	T	A	T	A																																										A
solcap_snp_sl_25390	3	54131602	G	G	A	G	A																																										A
solcap_snp_sl_65873	3	54218148	G	G	A	G	A
solcap_snp_sl_35720	3	54352555	C	C	T	C	T
solcap_snp_sl_65880	3	54428070	G	G	C	G	C
CL015971_0495	3	54436083	T	T	C	T	C
solcap_snp_sl_65890	3	54516057	T	T	G	T	G
solcap_snp_sl_58651	3	55685422	G	G	A	G	A
solcap_snp_sl_20088	3	55715439	A	A	G	A	G																								G						R								R	R		R	G
solcap_snp_sl_14715	3	55799954	T	T	A	T	A																								A								W
solcap_snp_sl_14714	3	55799963	C	C	G	C	G																								G								S
solcap_snp_sl_32420	3	55845136	A	A	G	A	G																								G								R
solcap_snp_sl_7942	3	55982142	C	C	T	T	C																						Y		T	Y	Y	Y	Y	Y	Y		Y		T	Y	T		Y	Y		Y	T
solcap_snp_sl_7940	3	55986726	A	A	C	A	C																								C
solcap_snp_sl_7939	3	56005100	A	A	G	A	G																								G
solcap_snp_sl_58584	3	56051787	G	G	T	G	T
solcap_snp_sl_7919	3	56439200	A	A	G	G	A																			G		R	R		G		R	R	R						G	R
solcap_snp_sl_58518	3	56481491	C	C	T	C	T
solcap_snp_sl_20069	3	56490421	C	C	T	C	T
solcap_snp_sl_15960	3	56628323	C	C	A	C	A																								A
solcap_snp_sl_11602	3	56699672	T	T	C	C	T																			C		Y	Y		C		Y	Y	Y				Y		C	Y							Y
solcap_snp_sl_62544	3	56821289	C	C	T	C	T
solcap_snp_sl_9391	3	56821881	A	A	T	A	T																								T
solcap_snp_sl_9385	3	56847174	A	A	C	A	C																								C
solcap_snp_sl_62531	3	57001928	T	T	C	T	C
solcap_snp_sl_9383	3	57012520	G	G	A	G	A																								A																		R
solcap_snp_sl_9382	3	57030423	A	A	G	A	G																								G																		R
solcap_snp_sl_9381	3	57049982	T	T	A	T	A																								A
solcap_snp_sl_20937	3	57050102	G	G	A	G	A																								A
Le012888_154	3	57050120	C	C	T	C	T																								T
solcap_snp_sl_20936	3	57066528	T	T	C	T	C																								C
solcap_snp_sl_62520	3	57071606	T	T	C	T	C
solcap_snp_sl_9379	3	57088568	C	C	A	C	A	A			M			A			A	A		A	A			A										M			M		M	M						M	M
solcap_snp_sl_20933	3	57089148	G	G	C	G	C																									S							S				S
solcap_snp_sl_9377	3	57099894	T	T	A	T	A																								A
solcap_snp_sl_20932	3	57142305	G	G	A	G	A																					R	R			R		R	R				R		A	R	R
CL015346_0143_solcap_snp_sl_62495	3	57216874	G	G	C	G	C																																										C
solcap_snp_sl_9372	3	57220513	C	C	A	C	A																								A
solcap_snp_sl_62473	3	57358034	G	G	A	G	A																																										A
solcap_snp_sl_9366	3	57366629	A	A	T	A	T																					W	W		T	W		W	W				W		T	W	W
SGN_U565563_snp1042_solcap_snp_sl_62467	3	57379407	C	C	T	C	T																																										T
CL016891_0260	3	57443242	A	A	G	A	G																																										G
CL015455_0169	3	57499635	T	T	C	T	C																																										C
solcap_snp_sl_62444	3	57535455	G	G	T	G	T																																										T
solcap_snp_sl_62409	3	57649652	C	C	A	C	A																																										A
CL017416_0406	3	57671208	T	T	G	T	G																																										G
solcap_snp_sl_9344	3	57691003	G	G	A	G	A																								A
SL10909_238	3	57727567	G	G	A	G	A																																										A
solcap_snp_sl_62377	3	57763972	T	T	G	T	G																																										G
CL015860_0475	3	57799416	G	G	A	G	A																																										A
CL017298_0054_solcap_snp_sl_62362	3	57822594	T	T	G	T	G																																										G
solcap_snp_sl_62348	3	57894876	G	G	T	G	T																																										T
solcap_snp_sl_62336	3	58094499	G	G	A	G	A																																										A
SL10450_71	3	58199608	T	T	C	T	C																																										C
solcap_snp_sl_62300	3	58207505	C	C	T	C	T																																										T
solcap_snp_sl_20895	3	58251253	C	C	A	C	A																									M							M				M
solcap_snp_sl_62270	3	58359101	A	A	C	A	C																																										C
solcap_snp_sl_62259	3	58401302	C	C	T	C	T																																										T
solcap_snp_sl_62245	3	58427436	C	C	T	C	T																																										T
solcap_snp_sl_62228	3	58538368	A	A	G	A	G																																										G
solcap_snp_sl_9298	3	58566046	T	T	C	C	T					C																			C	Y							Y	Y			Y	Y					C
solcap_snp_sl_62224	3	58593928	G	G	A	G	A					A																			A	R							R	R			R	R
solcap_snp_sl_20883	3	58639325	C	C	T	C	T																									Y							Y				Y
solcap_snp_sl_62209	3	58639739	T	T	C	T	C																																										C
solcap_snp_sl_9292	3	58641921	C	C	A	A	C					A																			A									M				M					A
solcap_snp_sl_62180	3	58742843	T	T	C	T	C																																										C
solcap_snp_sl_62166	3	58803206	G	G	A	G	A																																										A
CL015369_0414	3	58876503	C	C	T	C	T
solcap_snp_sl_62133	3	58950764	C	C	T	C	T
CL017463_0220_solcap_snp_sl_62120	3	58986854	T	T	C	T	C
solcap_snp_sl_9260	3	59057158	T	T	A	T	A																								A
solcap_snp_sl_9253	3	59099019	C	C	T	C	T																								T
solcap_snp_sl_9252	3	59101782	A	A	C	A	C																								C
solcap_snp_sl_34196	3	59102190	A	A	G	A	G
CL015171_0254	3	59200099	C	T	C	T	C	T	T		Y	T		T			T	T			T			Y		T		Y	Y	T	T	Y			Y	T	Y		T	Y	T	Y	Y	Y		Y	Y		T
solcap_snp_sl_62037	3	59337799	C	T	C	T	C					T														T		Y	Y	T	T	Y			Y	T			T	Y	T	Y	Y	Y	Y	Y	Y		T
solcap_snp_sl_9244	3	59367374	G	G	A	G	A																								A
solcap_snp_sl_9241	3	59378815	A	A	T	A	T																			T										T			W			W		W	W		W		W
solcap_snp_sl_9238	3	59418041	G	G	A	A	G					A														A		R	R	A		R			R	A			A		A	R	R	R	R	failed	R		A
solcap_snp_sl_9237	3	59418148	T	T	C	T	C																								C
solcap_snp_sl_9236	3	59418197	T	T	C	T	C					C														C		Y	Y	C		Y			Y	C			C		C	Y	Y	Y	Y	failed	Y		C
solcap_snp_sl_9235	3	59420071	A	A	G	A	G																								G
solcap_snp_sl_20865	3	59421451	T	T	C	T	C																								C
solcap_snp_sl_9229	3	59431050	G	G	A	G	A																								A
solcap_snp_sl_9228	3	59431583	G	G	A	G	A																								A
solcap_snp_sl_62008	3	59452158	C	C	T	T	C					T														T		Y	Y	T	T	Y			Y	T			T		T	Y	Y	Y	Y	Y	Y		T
solcap_snp_sl_9226	3	59452442	A	A	G	G	A					G														G		R	R	G		R			R	G			G		G	R	R	R	R	R	R		G
solcap_snp_sl_9218	3	59525422	T	T	A	A	T					A														A		W	W	A		W			W	A			A		W	W	W	W	W	W	W		A
solcap_snp_sl_24926	3	59594374	A	A	T	A	T																								T
CL015437_0110_solcap_snp_sl_61967	3	59619105	A	A	A	A	G					G														G		R	R	G	G	R			R	G			G		R	R	R	R	R	R	R		G
solcap_snp_sl_34163	3	59697118	C	T	C	T	C					T														T		Y	Y	T	T	Y			Y	T	Y		T		Y	T	Y	Y	T	Y	Y	T	T
solcap_snp_sl_61938	3	59903071	C	T	C	T	C					T														T		Y	Y	T	T	Y	Y		Y	T	Y		T		Y	T	Y	Y	T	Y	Y	T	T
SGN_U565536_snp46769	3	59935424	T	G	T	G	T					G														G		K	K	G	G	K	K		K	G	K		G		K	G	K	K	G	K	K	G	G
SGN_U604240_snp45533	3	59936660	A	G	A	G	A					G														G		R	R	G	G	R	R		R	G	R		G		R	G	R	R	G	R	R	G	G
SGN_U604240_snp45509	3	59936684	A	T	A	T	A					T														T		W	W	T	T	W	W		W	T	W		T		W	T	W	W	T	W	W	T	T
CL017760_0371_solcap_snp_sl_61928	3	59941568	T	G	T	G	T					G														G		K	K	G	G	K	K		K	G	K		G		K	G	K	K	G	K	K	G	G
CL015662_0214	3	60072205	T	C	T	C	T					C														C		Y	Y	C	C	Y	Y		Y	C	Y		C		Y	C	Y	Y	Y	Y	Y	C	C
solcap_snp_sl_61886	3	60153137	A	C	A	C	A					C														C		M	M	C	C	M	M		M	C	M		C		M	C	M	M	M	M	M	C	C
solcap_snp_sl_61881	3	60193592	A	A	C	C	A					C														C		M	M	C	C	M	M		M	C	M		C		M	C	M	M	M	M	M	C	C
solcap_snp_sl_61880	3	60194202	C	C	T	T	C					T														T		Y	Y	T	T	Y	Y		Y	T	Y		T		Y	T	Y	Y	Y	Y	Y	T	T
solcap_snp_sl_61875	3	60341035	G	A	G	A	G					A	A						A	A			A	R	A	A		R	R	A	A	R	R		R	A	R		A		R	A	R	A	A	A	R	A	A
CL015521_0417	3	60393490	A	C	A	C	A					C	C						C	C			C	M	C	C		M	M	C	C	M	M		M	C	M		C		M	C	M	C	C	C	M	C	C
solcap_snp_sl_20835	3	60419602	A	A	G	A	G																							G		R							R				R
solcap_snp_sl_61853	3	60458408	C	T	C	T	C					T	T						T	T			T	Y	T	T		Y	Y	T	T	Y	Y		Y	T	Y		T		Y	T	Y	T	T	T	Y	T	T
solcap_snp_sl_61847	3	60516176	C	T	C	T	C					T	T						T	T			T	Y	T	T		Y	Y	T	T	Y	Y		Y	T	Y		T		Y	T	Y	T	T	T	Y	T	T
solcap_snp_sl_61820	3	60698558	C	C	T	C	T
solcap_snp_sl_9141	3	60773120	C	C	T	T	C					T	T						T	T			T	Y	T					T	T	Y	Y						Y				Y			Y			Y
solcap_snp_sl_9140	3	60773642	C	C	T	T	C					T	T						T	T			T	Y	T					T	T	Y	Y						Y				Y			Y			Y
solcap_snp_sl_9139	3	60773711	G	G	A	A	G					A	A						A	A			A	R	A					A	A	R	R						R				R			R			R
solcap_snp_sl_9138	3	60773783	A	A	G	G	A					G	G						G	G			G	R	G					G	G	R	R						R				R			R			R
solcap_snp_sl_9137	3	60773879	G	G	A	A	G					A	A						A	A			A	R	A					A	A	R	R						R				R			R			R
solcap_snp_sl_9136	3	60777581	C	C	G	G	C					G	G						G	G			G	S	G					G	G	S	S						S				S			S			S
solcap_snp_sl_9135	3	60777931	G	G	A	A	G					A	A						A	A			A	R	A					A	A	R	R						R				R			R			R
solcap_snp_sl_9134	3	60778273	A	A	G	G	A					G	G						G	G			G	R	G					G	G	R	R						R				R			R			R
solcap_snp_sl_9133	3	60778600	T	T	C	C	T					C	C						C	C			C	Y	C					C	C	Y	Y						Y				Y			Y			Y
solcap_snp_sl_9132	3	60778716	A	A	G	G	A					G	G						G	G			G	R	G					G	G	R	R						R				R			R			R
solcap_snp_sl_9131	3	60778765	T	T	C	C	T					C	C						C	C			C	Y	C					C	C	Y	Y						Y				Y			Y			Y
solcap_snp_sl_61803	3	60778951	T	T	A	A	T					A	A						A	A			A	W	A					A	A	W	W						W				W			W			W
solcap_snp_sl_9130	3	60787435	T	T	C	C	T					C	C						C	C			C	Y	C					C	C	Y	Y						Y				Y			failed			Y
solcap_snp_sl_9129	3	60787466	A	A	G	G	A					G	G						G	G			G	R	G					G	G	R	R						R				R			failed			R
SL10494_706_CL009124_0515	3	60790719	G	G	A	A	G					A	A						A	A			A	R	A					A	A	R	R						R				R			R			R
solcap_snp_sl_9128	3	60795420	A	A	G	G	A					G	G						G	G			G	R	G					G	G	R	R						R				R			R			R
solcap_snp_sl_9127	3	60795889	G	G	A	A	G					A	A						A	A			A	R	A					A	A	R	R						R				R			R			R
solcap_snp_sl_9126	3	60796286	G	G	A	A	G					A	A						A	A			A	R	A					A	A	R	R						R				R			R			R
solcap_snp_sl_24909	3	60802435	C	C	A	A	C					A	A						A	A			A	M	A					A	A	M	M						M				M			M			M
solcap_snp_sl_9125	3	60802665	C	C	G	G	C					G	G						G	G			G	S	G					G	G	S	S						S				S			S			S
solcap_snp_sl_9123	3	60803602	A	A	G	G	A					G	G						G	G			G	R	G					G	G	R	R						R				R			R			R
solcap_snp_sl_9122	3	60803711	T	T	C	C	T					C	C						C	C			C	Y	C					C	C	Y	Y						Y				Y			Y			Y
solcap_snp_sl_15173	3	60806811	T	T	A	A	T					A	A						A	A			A	W	A					A	A	W	W						W				W			W			W
solcap_snp_sl_9118	3	60807527	T	T	A	A	T					A	A						A	A			A	W	A					A	A	W	W						W				W			W			W
solcap_snp_sl_61800	3	60817152	T	T	G	G	T					G	G						G	G			G	K	G					G	G	K	K						K				K			K			K
solcap_snp_sl_9117	3	60817688	C	C	T	C	T					T	T						T	T			T	Y	T					Y			Y						Y							Y			Y
solcap_snp_sl_9116	3	60817899	C	C	G	G	C					G	G						G	G			G	S	G					G	G	S	S						S				S			S			S
solcap_snp_sl_9115	3	60818312	C	C	G	G	C					G	G						G	G			G	S	G					G	G	S	S						S				S			S			S
solcap_snp_sl_20809	3	60850016	G	G	C	G	C						C						C	C			C	S	C					S	C	S											S			S
solcap_snp_sl_20803	3	60859314	C	C	T	T	C						T						T	T			T	Y	T					Y	T	Y											Y			Y
solcap_snp_sl_20802	3	60860146	T	T	G	G	T						G						G	G			G	K	G					failed	G	K											K			K
solcap_snp_sl_20801	3	60862400	G	G	A	A	G			R	R		failed						A	A			failed	R	A					R	A	R											R			R	failed	R
solcap_snp_sl_20800	3	60887063	G	G	A	A	G						A						A	A			A	R	A					R	A	R											R			R
solcap_snp_sl_20798	3	60892653	A	A	T	A	T						T						T	T			T	W	T					W	T	W											W			W
solcap_snp_sl_34126	3	60893329	G	G	A	G	A						A						A	A			A	R	A					R	A	R											R			R
solcap_snp_sl_61794	3	60893456	G	G	A	G	A
solcap_snp_sl_34125	3	60893668	A	A	G	G	A						G						G	G			G	R	G					R	G	R											R			R
solcap_snp_sl_34124	3	60899754	G	G	A	G	A						A						A	A			A	R	A					R	A	R											R			R
solcap_snp_sl_20794	3	60931606	G	G	A	A	G						A							A				R	A					R	A	R											R			R
solcap_snp_sl_20779	3	60952787	T	T	C	T	C						C							C				Y	C					Y	C	Y											Y			Y
solcap_snp_sl_20777	3	60958392	G	G	T	T	G						T							T				K	T						T															K
solcap_snp_sl_20776	3	60964395	A	A	G	G	A						G							G				R	G						G															R
solcap_snp_sl_20775	3	60964489	G	G	A	A	G						A							A				R	A						A															R
solcap_snp_sl_20773	3	60970850	A	A	T	T	A						T							T				W	T						T															W
solcap_snp_sl_20772	3	60971107	T	T	C	C	T						C							C				Y	C						C															Y
solcap_snp_sl_20771	3	60971532	G	G	A	G	A						A							A				R	A						A															R
solcap_snp_sl_20770	3	60971645	C	C	G	C	G						G							G				S	G						G															S
CL009269_0219	3	60973142	T	T	C	T	C						C							C				Y	C						C															Y
solcap_snp_sl_20769	3	60976577	T	T	A	T	A						A							A				W	A						A															W
solcap_snp_sl_20765	3	60982958	A	A	G	G	A						G							G				R	G						G															R
solcap_snp_sl_20764	3	60983267	C	C	T	C	T						T							T				Y	T						T															Y
solcap_snp_sl_20763	3	60986656	T	T	C	T	C						C							C				Y	C						C															Y
solcap_snp_sl_20762	3	60986980	A	A	G	G	A						G							G				R	G						G															R
solcap_snp_sl_34121	3	61004092	T	T	C	T	C						C							C				Y	C						C															Y
solcap_snp_sl_20760	3	61005063	T	T	G	G	T						G							G				K	G						G															K
solcap_snp_sl_20759	3	61009589	A	A	G	A	G						G							G				R	G						G															R
solcap_snp_sl_20757	3	61030428	A	A	G	A	G						G							G				R	G						G															R
solcap_snp_sl_20752	3	61031611	T	T	A	A	T						A							A				W	A						A															W
solcap_snp_sl_20751	3	61048870	T	T	C	C	T						C							C				Y	C						C															Y
solcap_snp_sl_20748	3	61058508	T	T	C	T	C						C							C				Y	C						C															Y
solcap_snp_sl_20745	3	61060698	A	A	G	A	G						R							R				R	R						R															R
solcap_snp_sl_20743	3	61061256	C	C	T	C	T						T							T				Y	T						T															Y
solcap_snp_sl_20737	3	61072459	C	C	T	T	C						T							T				Y	T						T															Y
solcap_snp_sl_20736	3	61074933	C	C	A	A	C						A							A				M	A						A															M
solcap_snp_sl_20731	3	61081106	A	A	G	A	G						G							G				R	G						G															R
solcap_snp_sl_20730	3	61095252	C	C	T	C	T						T							T				Y	T						T															Y
solcap_snp_sl_34116	3	61096604	T	T	C	T	C						C							C				Y	C						C															Y
solcap_snp_sl_34115	3	61101258	G	G	C	C	G						C												C						C															S
solcap_snp_sl_61769	3	61132004	C	C	T	C	T
solcap_snp_sl_34114	3	61132422	T	T	C	T	C						C												C						C															Y
solcap_snp_sl_20724	3	61133425	C	C	T	T	C						T												T						T															Y
solcap_snp_sl_20723	3	61134967	G	G	C	C	G						C												C						C															S
solcap_snp_sl_20721	3	61157041	T	T	C	C	T						C												C						C															Y
solcap_snp_sl_20720	3	61157048	A	A	G	A	G						G												G						G															R
solcap_snp_sl_20719	3	61164695	A	A	T	A	T						T												T						T															W
solcap_snp_sl_20718	3	61166379	T	T	C	T	C						C												C						C															Y
solcap_snp_sl_20714	3	61180722	C	C	T	T	C						T												T						T														Y	Y		Y
solcap_snp_sl_20711	3	61186413	G	G	T	G	T						failed												K						failed
solcap_snp_sl_20710	3	61186416	A	A	G	A	G						G												G						G														R	R		R
solcap_snp_sl_20703	3	61189335	A	A	C	A	C						C												C						C														M	M		M
solcap_snp_sl_20702	3	61214629	C	C	A	A	C						A												A						A														M	M		M
solcap_snp_sl_20699	3	61215560	G	G	A	A	G						A												A						A														R	R		R
solcap_snp_sl_61762	3	61217177	A	A	C	C	A						C												C						C														M	M		M
solcap_snp_sl_34106	3	61279338	C	C	T	C	T						T												T																				Y	Y		Y
solcap_snp_sl_20690	3	61309193	C	C	T	C	T
solcap_snp_sl_34105	3	61352882	T	T	C	T	C
solcap_snp_sl_61721	3	61398338	T	T	C	T	C
solcap_snp_sl_61677	3	61519687	C	C	T	C	T
solcap_snp_sl_61670	3	61566014	T	T	G	T	G
solcap_snp_sl_61666	3	61574454	G	G	A	G	A
solcap_snp_sl_61634	3	61674140	C	C	T	C	T
SGN_U577717_snp348_solcap_snp_sl_61632	3	61680368	A	A	G	A	G
SL10678_608	3	61919530	G	G	T	G	T
solcap_snp_sl_61554	3	62004237	C	C	T	C	T	failed	failed					failed		failed						failed					failed				failed			failed			failed	failed	failed		failed	failed			failed	failed	failed	failed	failed
solcap_snp_sl_34089	3	62045355	G	G	A	G	A
solcap_snp_sl_34088	3	62059329	T	T	C	T	C
solcap_snp_sl_34048	3	62258443	G	G	C	G	C
solcap_snp_sl_34027	3	62347372	G	G	T	G	T
solcap_snp_sl_34015	3	62458212	G	G	A	G	A
solcap_snp_sl_34013	3	62466364	A	A	G	A	G
solcap_snp_sl_33975	3	62682035	C	C	A	C	A
solcap_snp_sl_33971	3	62747097	C	C	T	C	T
solcap_snp_sl_33970	3	62747151	C	C	T	C	T
solcap_snp_sl_33968	3	62764661	A	A	G	A	G
solcap_snp_sl_33965	3	62777068	G	G	A	G	A
solcap_snp_sl_33958	3	62791909	C	C	A	C	A
solcap_snp_sl_33949	3	62817699	C	C	T	C	T
solcap_snp_sl_33948	3	62818185	T	T	C	T	C
SL20050_135	3	62877106	G	G	A	G	A
CL017699_0108_solcap_snp_sl_61460	3	63062353	G	G	A	G	A
solcap_snp_sl_61437	3	63163924	A	A	G	A	G
solcap_snp_sl_33819	3	63966105	C	C	T	T	C																																										Y
solcap_snp_sl_33817	3	64094457	G	G	A	G	A
solcap_snp_sl_33815	3	64135649	C	C	A	C	A
solcap_snp_sl_61238	3	64281078	T	T	C	T	C
solcap_snp_sl_36548	3	64315501	G	G	C	G	C
solcap_snp_sl_22017	3	64397149	C	C	G	G	C																																										S
solcap_snp_sl_36544	3	64418312	A	A	C	A	C
solcap_snp_sl_67705	3	64445568	C	C	T	C	T
solcap_snp_sl_67687	3	64474624	G	G	A	G	A
solcap_snp_sl_67663	3	64553194	T	T	C	T	C
solcap_snp_sl_67656	3	64561502	T	T	C	T	C
solcap_snp_sl_36532	3	64579995	C	C	T	C	T
solcap_snp_sl_67626	3	64772420	G	G	T	G	T
solcap_snp_sl_45224	4	35288	T	T	C	T	C																									Y				Y	Y					Y	Y		Y	Y	Y	Y
solcap_snp_sl_45232	4	80919	C	C	T	C	T																									Y					Y					Y	Y		Y	Y	Y	Y
solcap_snp_sl_45249	4	213755	T	T	C	T	C																									Y					Y					Y	Y		Y	Y	Y	Y
SL10952_387	4	223026	A	A	T	A	T																									W					W					W	W		W	W	W	W
CL016772_0147_solcap_snp_sl_45273	4	313965	C	C	T	C	T																									Y					Y					Y	Y		Y	Y	Y	Y
solcap_snp_sl_45276	4	323820	C	C	T	C	T																									Y					Y					Y	Y		Y	Y	Y	Y
solcap_snp_sl_45301	4	445345	G	G	T	G	T																									K					K					K	K		K	K	K	K
solcap_snp_sl_45332	4	585828	T	T	C	T	C																									Y					Y					Y	Y		Y	Y	Y	Y
solcap_snp_sl_63760	4	713815	G	G	A	G	A																									R					R					R	R		R	R	R	R
solcap_snp_sl_9832	4	741558	A	A	T	A	T																							T	T	T					W					W	W	W	W	W	W	W	T
solcap_snp_sl_21314	4	741617	A	A	G	A	G																							G	G	R												R					G
solcap_snp_sl_9833	4	744120	G	G	A	G	A																							A	A	R												R					A
solcap_snp_sl_63772	4	744713	G	G	A	G	A																									R					R					R	R		R	R	R	R
solcap_snp_sl_9834	4	744896	G	G	A	G	A																							A	A	A					R					R	R	R	R	R	R	R	A
solcap_snp_sl_15357	4	767236	G	G	A	G	A																							A	A	R												R					A
solcap_snp_sl_63775	4	767993	A	A	T	A	T																									W					W					W	W		W	W	W	W
solcap_snp_sl_9835	4	773887	A	A	T	A	T																							T	T	W												W					T
solcap_snp_sl_63776	4	776147	G	G	A	G	A																									R					R					R	R		R	R	R	R
solcap_snp_sl_9836	4	776334	A	A	G	A	G																							G	G	R												R					G
solcap_snp_sl_9837	4	776335	T	T	A	T	A																							A	A	W												W					A
solcap_snp_sl_9838	4	776552	T	T	C	T	C																							C	C	Y												Y					C
solcap_snp_sl_9839	4	776603	A	A	G	A	G																							G	G	R												R					G
solcap_snp_sl_9840	4	777353	T	T	C	T	C																							C	C	Y												Y					C
solcap_snp_sl_9841	4	777848	G	G	A	G	A																							A	A	A					R					R	R	R	R	R	R	R	A
solcap_snp_sl_63780	4	794566	T	T	G	T	G																									K					K					K	K		K	K	K	K
solcap_snp_sl_9844	4	795226	A	A	G	A	G																							G	G	R												R					G
solcap_snp_sl_9845	4	795442	A	A	G	G	A																							G	G	G					R					R	R	R	R	R	R	R	G
solcap_snp_sl_9846	4	795460	G	G	A	G	A																							A	A	R												R					A
solcap_snp_sl_9849	4	815054	T	T	G	G	T																							G	G	G					K					K	K	K	K	K	K	K	G
solcap_snp_sl_9855	4	845631	A	A	G	A	G																							G	G	R												R					G
solcap_snp_sl_21317	4	845848	A	A	G	A	G
solcap_snp_sl_9856	4	845964	A	A	G	A	G																							G	G	G					R					R	R	R	R	R	R	R	G
solcap_snp_sl_63794	4	870509	G	G	A	G	A																									R					R					R	R		R	R	R	R
solcap_snp_sl_63814	4	983732	G	G	T	G	T																									K					K					K	K		K	K	K	K
solcap_snp_sl_21319	4	986525	C	C	T	C	T																																Y
solcap_snp_sl_21320	4	986628	A	A	G	A	G																									R					R		R			R	R		R	R	R	R
solcap_snp_sl_21321	4	993580	T	T	C	T	C																									Y					Y		Y			Y	Y		Y	Y	Y	Y
solcap_snp_sl_63852	4	1123988	A	A	C	A	C																									M					M					M	M		M	M	M	M
CL016869_0224_solcap_snp_sl_63858	4	1125363	A	A	T	A	T																									W					W					W	W		W	W	W	W
solcap_snp_sl_63863	4	1161888	C	C	T	C	T																									Y					Y					Y	Y		Y	Y	Y	Y
solcap_snp_sl_63865	4	1162441	T	T	C	T	C																									Y					Y					Y	Y		Y	Y	Y	Y
solcap_snp_sl_63868	4	1163443	T	T	C	T	C																									Y					Y					Y	Y		Y	Y	Y	Y
solcap_snp_sl_63869	4	1163761	T	T	G	G	T																							G	G	K							K					K				K	G
solcap_snp_sl_63870	4	1163881	T	T	C	T	C																									Y					Y					Y	Y		Y	Y	Y	Y
solcap_snp_sl_21322	4	1170841	G	G	A	G	A																																R
solcap_snp_sl_21323	4	1170878	G	G	A	G	A																																R
solcap_snp_sl_63899	4	1242445	T	T	C	T	C																									Y					Y					Y	Y		Y	Y		Y
SGN_U581496_snp423	4	1374170	A	A	G	A	G																									R					R					R	R		R	R		R
solcap_snp_sl_63976	4	1562490	C	C	A	C	A																									M					M					M	M		M	M		M
solcap_snp_sl_63996	4	1707811	C	C	T	C	T																									Y					Y					Y	Y		Y	failed		Y
SGN_U329720_C2_At2g01770_snp317	4	1719532	G	G	A	G	A																									R					R					R	R		R	R		R
CL016761_0351_solcap_snp_sl_64050	4	1974637	T	T	C	T	C																									Y					Y					Y	Y		Y	Y		C
solcap_snp_sl_64053	4	1977101	T	T	G	T	G																									K					K					K	K		K	K		G
solcap_snp_sl_21335	4	2050817	C	C	T	T	C																								T	Y					Y		Y			Y	Y		Y	Y	Y	T	T
175_1_73	4	2079771	C	C	T	T	C		T										T				T					Y		T	T		Y	Y		Y	Y		T		Y	Y		T		Y	Y		T
solcap_snp_sl_64082	4	2143086	G	G	A	G	A																									R					R					R	R		R	R		R
solcap_snp_sl_21338	4	2170724	C	C	T	C	T																								T					Y			T					Y			Y	Y	T
solcap_snp_sl_21339	4	2200969	C	C	T	T	C																								T	Y					Y		T			Y	Y	Y	Y	Y	Y	T	T
solcap_snp_sl_21341	4	2228482	G	G	A	A	G																								A	R					R		A			R	R	R	R	R	R	A	A
solcap_snp_sl_64119	4	2248052	G	G	A	G	A																									R					R					R	R		R	R		R
solcap_snp_sl_21345	4	2275459	A	A	T	T	A							failed																	T	W					W		T			W	W	W	W	W	W	T	T
solcap_snp_sl_21346	4	2275503	G	G	A	A	G																								A	R					R		A			R	R	R	R	R	R	A	A
solcap_snp_sl_34668	4	2281624	T	T	C	C	T																								C	Y					Y		C			Y	Y	Y	Y	Y	Y	C	C
solcap_snp_sl_34669	4	2282123	T	T	C	C	T																								C	Y					Y		C			Y	Y	Y	Y	Y	Y	C	C
solcap_snp_sl_34670	4	2282210	T	T	C	C	T																								C	Y					Y		C			Y	Y	Y	Y	Y	Y	C	C
solcap_snp_sl_34671	4	2282504	G	G	A	A	G																								A	R					R		A			R	R	R	R	R	R	A	A
solcap_snp_sl_21347	4	2285739	A	A	G	G	A																								G	R					R		G			R	R	R	R	R	R	G	G
solcap_snp_sl_21349	4	2286102	G	G	A	A	G																								A	R					R		A			R	R	R	R	R	R	A	A
solcap_snp_sl_21351	4	2301452	T	T	C	C	T																								C	Y					Y		C			Y	Y	Y	Y	Y	Y	C	C
solcap_snp_sl_21352	4	2302491	A	A	C	C	A																								C	M					M		C			M	M	M	M	M	M	C	C
solcap_snp_sl_21353	4	2305762	A	A	G	G	A																								G	R					R		G			R	R	R	R	R	R	G	G
solcap_snp_sl_21354	4	2330794	A	A	G	G	A																								G	R					R		G			R	R	R	R	R	R	G	G
solcap_snp_sl_21355	4	2389101	A	A	T	A	T																								T								T					W			W		T
solcap_snp_sl_21358	4	2393831	T	T	C	T	C																								C								C					Y			Y		C
solcap_snp_sl_21363	4	2404286	T	T	C	T	C																								C								C					Y			Y		C
solcap_snp_sl_64142	4	2413585	T	T	C	T	C
solcap_snp_sl_34675	4	2470709	A	A	G	G	A																								G	R				R	R		G			R	R	R	R	R	R	G	G
solcap_snp_sl_64220	4	2771721	C	C	T	C	T
solcap_snp_sl_21372	4	2915842	C	C	T	T	C	T	T				T								Y							Y			T	Y		Y			Y		T			T	Y	Y	T	Y	Y	T	T
solcap_snp_sl_21374	4	2923218	G	G	A	G	A	A	A				A								R							R			A	R		R			R		A			A	R	R	A	R	R	A	A
solcap_snp_sl_21376	4	2927162	T	C	T	C	T	C	C				C								Y							Y			C	Y		Y			Y		C			C	Y	Y	C	Y	Y	C	C
solcap_snp_sl_21377	4	2927321	A	A	C	A	C	C	C				C								M							M			C	M		M			M		C			C	M	M	C	M	M	C	C
solcap_snp_sl_21379	4	2936538	A	A	T	A	T	T	T				T								W							W			T	W		W			W		T			T	W	W	T	W	W	T	T
solcap_snp_sl_64250	4	2937678	A	A	G	A	G
solcap_snp_sl_21380	4	2956054	A	A	C	C	A	C	C				C								M							M			C	M		M			M		C			C	M	M	C	M	M	C	C
solcap_snp_sl_21381	4	2956066	T	C	T	C	T	C	C				C								Y							Y			C	Y		Y			Y		C			C	Y	Y	C	Y	Y	C	C
solcap_snp_sl_21383	4	2961275	T	T	A	A	T	A	A				A								W							W			A	W		W			W		A			A	W	W	A	W	W	A	A
solcap_snp_sl_21384	4	2979850	C	C	T	T	C	T	T	T	Y		T				T	T			Y				T	T		Y			T	Y		T			Y		T			T	T	T	T	Y	Y	T	T
solcap_snp_sl_64263	4	2998063	C	C	G	C	G
solcap_snp_sl_64272	4	3049365	C	C	T	C	T
solcap_snp_sl_64295	4	3174892	A	A	G	A	G
solcap_snp_sl_34684	4	3174985	A	G	A	G	A	G	G	G	R		G				G	G							G	G		R			G	R		G		R	R		G			G	G	G	G	R	R	G	G
solcap_snp_sl_21385	4	3214865	T	T	C	T	C	C	C	C	Y		C			failed	C	C			failed			failed	C	C					C	Y		Y		Y	C		C			Y	C	C	C	failed	Y	C	C
SGN_U577549_snp258	4	3220487	T	T	G	T	G
solcap_snp_sl_64346	4	3400381	A	A	G	A	G
solcap_snp_sl_9921	4	3405116	C	C	T	C	T			T	Y						T	T							T	T								Y		Y	T		T				Y	Y	Y
solcap_snp_sl_34691	4	3502672	G	T	G	T	G	T		T			T												T					T	T	K				K	K		T			K	K	T	T	K	K	T	T
solcap_snp_sl_25082	4	3504202	C	C	G	C	G			G															G											S	S		G					S	S
solcap_snp_sl_64358	4	3505857	C	C	T	C	T
solcap_snp_sl_21390	4	3636527	T	T	C	T	C	C		C			C												C						C	Y				Y	Y		C			Y	Y	C	C	Y	Y	C	C
solcap_snp_sl_51659	4	3880316	T	T	G	T	G
solcap_snp_sl_51702	4	4103239	A	A	G	A	G
solcap_snp_sl_51721	4	4439236	A	A	C	A	C
solcap_snp_sl_41510	4	4545158	A	A	G	A	G
solcap_snp_sl_41516	4	4586104	G	G	T	G	T
solcap_snp_sl_27161	4	4635914	A	A	G	A	G	G		G			G												G						G													R			R		R
solcap_snp_sl_27162	4	4635922	A	A	T	A	T	T		T			T												T						T													W			W		W
solcap_snp_sl_41523	4	4643544	A	A	G	A	G
solcap_snp_sl_12732	4	4647789	T	T	C	T	C	C		C			C												C						C													Y			Y		Y
solcap_snp_sl_27167	4	4832005	G	C	G	C	G	C		C			C												C					C	C	S				S	S		C			S	S	C	C	S	S	C	C
solcap_snp_sl_41552	4	4832056	G	G	T	G	T
CL017744_0091_solcap_snp_sl_41575	4	4942620	T	T	C	T	C
solcap_snp_sl_41577	4	4962199	G	G	T	G	T
solcap_snp_sl_41595	4	5056861	C	C	T	C	T
SGN_U563666_snp169	4	5241676	T	T	C	T	C
solcap_snp_sl_41609	4	5295726	C	C	T	C	T
solcap_snp_sl_41623	4	5372141	C	C	A	C	A
solcap_snp_sl_41636	4	5474078	C	C	T	C	T
solcap_snp_sl_41646	4	5520419	C	C	T	C	T
solcap_snp_sl_41648	4	5526473	G	G	A	G	A
solcap_snp_sl_16978	4	5529704	G	G	A	G	A			A																																		A
solcap_snp_sl_41673	4	5669896	G	G	T	G	T
solcap_snp_sl_16982	4	5718116	G	G	C	G	C			C																																		C
solcap_snp_sl_16983	4	5728757	G	G	A	G	A			A																																		A
solcap_snp_sl_41679	4	5758474	G	G	A	G	A			A																																		A
solcap_snp_sl_41683	4	5864138	T	T	C	T	C
solcap_snp_sl_16985	4	5922281	G	G	A	G	A			A																																		R
solcap_snp_sl_16992	4	5977049	C	C	A	C	A			A																																		M
solcap_snp_sl_16993	4	5977050	G	G	A	G	A			R
solcap_snp_sl_41698	4	6038823	C	C	T	C	T
solcap_snp_sl_41710	4	6219742	A	A	G	A	G
solcap_snp_sl_41723	4	6526396	G	G	A	G	A
solcap_snp_sl_41737	4	6624586	T	T	C	T	C
solcap_snp_sl_41738	4	6624722	A	A	T	A	T
solcap_snp_sl_41739	4	6856809	A	A	G	A	G
CL017213_0398_solcap_snp_sl_41741	4	6914623	C	C	T	C	T
solcap_snp_sl_12742	4	7063623	G	G	T	G	T																								T	K							K			K	K		K	K	K	T
solcap_snp_sl_41751	4	7134348	G	G	A	G	A
SGN_U574577_snp856_solcap_snp_sl_41764	4	7186344	C	C	T	C	T
solcap_snp_sl_1698	4	7217389	G	G	C	C	G			C																					C	S							S			S	S	S	S	S	S	C
solcap_snp_sl_1700	4	7304129	G	G	A	G	A																								A	R							R			R	R		R	R	R	A
solcap_snp_sl_1701	4	7304740	G	G	A	G	A																								A	R							R			R	R		R	R	R	A
solcap_snp_sl_41782	4	7335902	C	C	T	C	T																							T																			Y
solcap_snp_sl_17752	4	7569869	C	C	T	T	C			T																				T														Y					Y
solcap_snp_sl_17753	4	7570959	G	G	A	G	A			failed																																		R
solcap_snp_sl_17756	4	7581831	C	C	T	C	T			T																																		Y
solcap_snp_sl_17760	4	7757686	G	G	A	G	A			A																																		R
solcap_snp_sl_17763	4	7788926	T	T	C	T	C			C																																		Y
solcap_snp_sl_17764	4	7791162	T	T	C	T	C			C																				C														Y					Y
solcap_snp_sl_17765	4	7799237	G	G	A	G	A			A																				A														R					R
solcap_snp_sl_45951	4	7963140	C	C	T	C	T																							T																			Y
solcap_snp_sl_17769	4	7963954	C	C	T	C	T			T																				T														Y					Y
solcap_snp_sl_17770	4	9492134	T	T	C	T	C			C																				C														Y					Y
solcap_snp_sl_45955	4	9493043	T	T	G	T	G																							G																			K
CL017721_0135	4	9603596	G	G	A	G	A																							A																			R
solcap_snp_sl_17771	4	9608105	C	C	T	C	T			T																				T														Y					Y
solcap_snp_sl_17772	4	9608747	G	G	A	G	A			A																																		R
solcap_snp_sl_58707	4	11593191	T	T	C	T	C																							C																			Y
solcap_snp_sl_18763	4	13142296	A	A	C	A	C			C																				C														M					M
solcap_snp_sl_51437	4	13145448	A	A	G	A	G																							G																			R
solcap_snp_sl_18759	4	14102776	T	T	G	T	G			G																																		K
CL016754_0314_solcap_snp_sl_51429	4	14103039	T	T	G	T	G																							G																			K
solcap_snp_sl_51425	4	16129791	A	A	G	A	G																							G																			R
solcap_snp_sl_5211	4	16131381	A	A	G	G	A			G																		R	R	G	G	R		R	R				R			R	R	R	R	R	G	G	R
solcap_snp_sl_18757	4	17399719	G	G	A	G	A			A																																		R
solcap_snp_sl_18756	4	17399916	T	T	G	T	G			G																				G														K					K
solcap_snp_sl_18755	4	18163912	T	T	C	T	C			C																				C														Y					Y
solcap_snp_sl_51419	4	18177756	T	T	C	T	C																							C																			Y
solcap_snp_sl_51411	4	18281071	T	T	C	T	C			C																				C														Y					Y
solcap_snp_sl_51410	4	18281106	C	C	T	C	T																							T																			Y
solcap_snp_sl_51382	4	19197222	A	A	G	A	G																							G																			R
solcap_snp_sl_51380	4	21170739	T	T	C	T	C																							C																			Y
solcap_snp_sl_51374	4	21410523	G	G	A	G	A																							A																			R
solcap_snp_sl_51362	4	22190436	G	G	A	G	A																							A																			R
solcap_snp_sl_51345	4	23185326	A	A	G	A	G																							G																			R
solcap_snp_sl_51338	4	23435923	T	T	C	T	C																							C																			Y
solcap_snp_sl_51334	4	23857491	C	C	T	C	T																							T																			Y
solcap_snp_sl_51332	4	25263749	T	T	G	T	G																							G																			K
solcap_snp_sl_51328	4	25919746	C	C	A	C	A																							A																			M
SGN_U568735_snp900_solcap_snp_sl_51326	4	26604088	C	C	T	C	T																							T																			Y
solcap_snp_sl_51325	4	27045080	T	T	C	T	C																							C																			Y
solcap_snp_sl_18739	4	28613023	C	C	T	C	T			T																				T														Y					Y
solcap_snp_sl_51321	4	28613243	G	G	T	G	T																							T																			K
solcap_snp_sl_56956	4	29703674	T	T	G	T	G																							G																			K
CL015243_0410	4	30685161	T	T	C	T	C																							C																			Y
solcap_snp_sl_56974	4	30813552	T	T	G	T	G																							G																			K
solcap_snp_sl_56978	4	30999072	A	A	G	A	G																							G																			R
solcap_snp_sl_56983	4	31092370	T	T	C	T	C																							C																			Y
solcap_snp_sl_56984	4	31103944	C	C	A	C	A																							A																			M
solcap_snp_sl_56985	4	31105245	C	C	G	C	G
solcap_snp_sl_56988	4	31161847	G	G	A	G	A	failed		failed				failed		failed						failed		failed		failed	failed			A																	failed		R
solcap_snp_sl_6946	4	32397420	A	A	C	A	C																								C	M							M			M	M		M	M	M	C
solcap_snp_sl_55261	4	32684448	T	T	G	T	G																							G																			K
SL10228_484	4	32865922	A	A	C	A	C																							C																			M
solcap_snp_sl_55257	4	33220580	C	C	T	C	T																							T																			Y
SL10322_127	4	33406447	T	T	G	G	T			G																		K	K	G	G	K		K	K				K			K	K	K	K	K	G	G	K
CL009071_0142	4	33406469	C	C	T	C	T																							T																			Y
CL016011_0481	4	33646024	T	T	C	T	C																							C																			Y
SL20028_94	4	35094008	A	A	T	A	T																							T																			W
CL009241_0724	4	35095461	C	C	T	C	T																							T																			Y
solcap_snp_sl_53081	4	35109547	G	G	T	G	T																							T																			K
solcap_snp_sl_53079	4	36143893	A	A	C	A	C																							C																			M
solcap_snp_sl_17655	4	37847916	C	C	T	C	T			T																																		Y
solcap_snp_sl_45527	4	38354465	A	A	G	A	G																							G																			R
solcap_snp_sl_45525	4	38474921	G	G	T	G	T																							T																			K
SL10347_1497	4	38851337	C	C	T	C	T																							T																			Y
solcap_snp_sl_45521	4	38852683	C	C	T	C	T																							T																			Y
solcap_snp_sl_45517	4	38938504	T	T	C	T	C																							C																			Y
SGN_U563165_snp1866_solcap_snp_sl_45513	4	40676217	G	G	T	G	T																							T																			K
solcap_snp_sl_45508	4	40766289	T	T	C	T	C																							C																			Y
solcap_snp_sl_17649	4	40768339	C	C	T	C	T			T																				T														Y					Y
solcap_snp_sl_17648	4	40777033	G	G	A	G	A			A																																		R
solcap_snp_sl_45498	4	41255130	T	T	C	T	C																							C																			Y
CL015494_0175	4	42000112	A	A	G	A	G																													R	R		R						R
solcap_snp_sl_45495	4	42202009	G	G	A	G	A																							A																			R
solcap_snp_sl_45491	4	42516823	T	T	C	T	C																							C																			Y
solcap_snp_sl_45487	4	42790645	G	G	A	G	A																							A																			R
solcap_snp_sl_45481	4	44036947	G	G	A	G	A																							A																			R
solcap_snp_sl_45480	4	44082659	C	C	T	C	T																							T																			Y
solcap_snp_sl_45479	4	44390678	T	T	G	T	G																							G																			K
solcap_snp_sl_17645	4	44411503	T	T	C	T	C			C																																		Y
solcap_snp_sl_45473	4	44806833	T	T	C	T	C																							C																			Y
solcap_snp_sl_13098	4	44954225	C	C	T	C	T																													Y	Y		Y						Y
solcap_snp_sl_45469	4	45674057	G	G	A	G	A																							A																			R
solcap_snp_sl_17643	4	46380135	C	C	T	C	T			T																																		Y
solcap_snp_sl_45465	4	46381868	C	C	T	C	T																							T																			Y
SL10485_525	4	46570245	C	C	A	C	A																							A																			M
solcap_snp_sl_17641	4	46729520	G	G	T	G	T			T																				T														K					K
solcap_snp_sl_45454	4	46730747	G	G	A	G	A																							A																			R
SGN_U585128_snp513_solcap_snp_sl_45448	4	47207584	G	G	A	G	A																							A																			R
solcap_snp_sl_45442	4	47393347	G	G	A	G	A																							A																			R
CL015174_0292_solcap_snp_sl_45432	4	48131270	C	C	T	C	T																							T																			Y
solcap_snp_sl_45430	4	48131750	C	C	A	C	A																							A																			M
solcap_snp_sl_45428	4	48132941	A	A	G	A	G																							G																			R
solcap_snp_sl_45427	4	48134698	G	G	A	G	A																							A																			R
solcap_snp_sl_45424	4	48271314	T	T	G	T	G																							G																			K
solcap_snp_sl_45416	4	48861702	A	A	C	A	C																							C																			M
solcap_snp_sl_45412	4	49194186	A	A	G	A	G																							G
solcap_snp_sl_45410	4	49200795	C	C	T	C	T																							T
solcap_snp_sl_45401	4	49453550	A	A	C	A	C																							C
solcap_snp_sl_45391	4	49716063	C	C	T	C	T
solcap_snp_sl_45385	4	49871531	A	A	G	A	G																							G
solcap_snp_sl_45378	4	49993944	G	G	T	G	T																							T
solcap_snp_sl_45366	4	50129240	T	T	C	T	C
SL10811_116	4	50272048	A	A	G	A	G
solcap_snp_sl_57877	4	50583550	T	T	C	T	C
CL017504_0128_solcap_snp_sl_57871	4	50870456	T	T	G	T	G
solcap_snp_sl_57868	4	50875162	C	C	A	C	A
solcap_snp_sl_42940	4	50937179	C	C	T	C	T																				failed						failed								failed	failed
solcap_snp_sl_42936	4	51028743	T	T	G	T	G
SGN_U579429_snp2824_solcap_snp_sl_42933	4	51066564	A	A	T	A	T
solcap_snp_sl_42930	4	51088036	T	T	C	T	C
solcap_snp_sl_42926	4	51439016	G	G	A	G	A
solcap_snp_sl_42919	4	51444094	T	T	A	T	A
solcap_snp_sl_42906	4	51706806	T	T	C	T	C
solcap_snp_sl_42872	4	52199614	T	T	C	T	C
solcap_snp_sl_42870	4	52212780	C	C	T	C	T
SGN_U327596_C2_At1g05055_snp79_solcap_snp_sl_42867	4	52220901	A	A	G	A	G
CL016982_0105	4	52250967	G	G	A	G	A
solcap_snp_sl_42850	4	52415646	T	T	G	T	G
solcap_snp_sl_42829	4	52555789	G	G	T	G	T
solcap_snp_sl_42827	4	52561912	T	T	C	T	C
CL015899_0460_solcap_snp_sl_42811	4	52753425	T	T	G	T	G
solcap_snp_sl_42809	4	52754011	C	C	T	C	T
SGN_U585500_snp277	4	52817285	G	G	C	G	C
CL016247_0419_solcap_snp_sl_42805	4	52817999	G	G	A	G	A
solcap_snp_sl_42792	4	52981263	A	A	G	A	G
solcap_snp_sl_53136	4	53215634	C	C	T	C	T																																					Y					Y
solcap_snp_sl_14103	4	53220232	G	G	A	G	A																																					R					R
solcap_snp_sl_14104	4	53220275	A	A	G	A	G																																					R					R
solcap_snp_sl_53139	4	53308343	C	C	T	C	T																																					Y					Y
solcap_snp_sl_53149	4	53628534	G	G	A	G	A																																								R		R
solcap_snp_sl_24133	4	53647346	T	T	A	T	A																																					W			W		W
solcap_snp_sl_24135	4	53677268	C	C	T	C	T																																					Y			Y		T
SGN_U566573_snp105987	4	53683473	A	A	G	A	G																																					R			R		G
solcap_snp_sl_24140	4	53684371	G	G	A	G	A																																					R			R		A
SL10043_581	4	53691131	A	A	T	A	T																																								W		T
solcap_snp_sl_24141	4	53691672	A	T	C	C	T	failed	failed	failed	failed	failed	failed	failed	failed	failed	failed	failed	failed	failed	failed	failed	failed	failed	failed	failed	Y	failed	failed	failed	failed	failed	failed	failed	failed	failed	failed	failed	failed	failed	Y	Y	failed	failed	Y	failed	Y	failed	T
solcap_snp_sl_53153	4	53709534	C	C	T	C	T																																					Y			Y		T
solcap_snp_sl_24144	4	53709776	C	C	T	C	T																																								Y		T
solcap_snp_sl_24145	4	53709971	G	G	A	G	A																																					R			R		A
solcap_snp_sl_24146	4	53734084	G	G	C	G	C																																					S			S		C
solcap_snp_sl_24147	4	53734106	T	T	C	T	C																																					Y			Y		C
solcap_snp_sl_24148	4	53737292	T	T	A	T	A																																					W			W		A
solcap_snp_sl_53154	4	53737433	G	G	A	G	A																																					R			R		A
solcap_snp_sl_53155	4	53737457	T	T	G	T	G																																					K			K		G
solcap_snp_sl_24149	4	53756158	C	C	A	C	A																																					M			M		A
solcap_snp_sl_24150	4	53756235	A	A	G	A	G																																					R			R		G
solcap_snp_sl_24151	4	53762080	A	A	G	A	G																																					R			R		G
solcap_snp_sl_24152	4	53778930	A	A	G	A	G																																					R			R		G
solcap_snp_sl_53156	4	53800560	C	C	A	C	A																																								M		A
solcap_snp_sl_24613	4	54060267	C	C	G	C	G																																					S			S		G
solcap_snp_sl_58945	4	54073875	A	A	G	A	G																																					R			R		G
solcap_snp_sl_58944	4	54074251	A	A	T	A	T																																					W			W		T
solcap_snp_sl_24612	4	54137636	T	T	C	T	C																																					Y			Y		C
solcap_snp_sl_24611	4	54147828	G	G	A	G	A																																								R		A
solcap_snp_sl_24610	4	54148299	A	A	G	A	G																																					R			R		G
solcap_snp_sl_24609	4	54159075	A	A	T	A	T																																					W			W		T
solcap_snp_sl_24608	4	54159343	C	C	A	C	A																																					M			M		A
solcap_snp_sl_24607	4	54160504	C	C	T	C	T																																					Y			Y		T
solcap_snp_sl_24606	4	54193969	G	G	T	G	T																							T		K							K			K	K	K	K	K	K	T	T
solcap_snp_sl_24605	4	54195647	T	T	C	T	C																																					Y			Y		C
solcap_snp_sl_24604	4	54196232	A	A	T	A	T																							T		W							W			W	W	W	W	W	W	T	T
solcap_snp_sl_24600	4	54197697	T	T	A	T	A																							A		W							W			W	W	W	W	W	W	A	A
solcap_snp_sl_24599	4	54216665	A	A	C	A	C																							C		M							M			M	M	M	M	M	M	C	C
solcap_snp_sl_24598	4	54216672	C	C	T	C	T																							T		Y							Y			Y	Y	Y	Y	Y	Y	T	T
solcap_snp_sl_24596	4	54228349	T	T	C	T	C																							C		Y							Y			Y	Y	Y	Y	Y	Y	C	C
solcap_snp_sl_24594	4	54241740	T	T	C	T	C																							C		Y							Y			Y	Y	Y	Y	Y	Y	C	C
solcap_snp_sl_58935	4	54241811	C	C	A	C	A																							A		M							M			M	M	M	M	M	M	A	A
solcap_snp_sl_58934	4	54247841	C	C	A	C	A																																					M			M		A
solcap_snp_sl_24593	4	54255367	C	C	A	C	A																																					M			M		A
solcap_snp_sl_58932	4	54257121	G	G	T	G	T																																					K			K		T
solcap_snp_sl_24592	4	54257229	G	G	A	G	A																																					R			R		A
solcap_snp_sl_24591	4	54257347	C	C	T	C	T																																					Y			Y		T
solcap_snp_sl_24590	4	54257369	C	C	T	C	T																																					Y			Y		T
solcap_snp_sl_24589	4	54258377	C	C	T	C	T																																					Y			Y		T
solcap_snp_sl_24588	4	54258546	C	C	T	C	T																																					Y			Y		T
solcap_snp_sl_24585	4	54258755	T	T	C	T	C																																					Y			Y		C
solcap_snp_sl_24584	4	54258957	A	A	T	A	T																																					W			W		T
solcap_snp_sl_24583	4	54259106	A	A	G	A	G																																					R			R		G
solcap_snp_sl_8079	4	54259128	G	G	A	G	A																					R	R					R	A					R
solcap_snp_sl_58931	4	54259238	C	C	G	C	G																																					S			S		G
solcap_snp_sl_58930	4	54259277	A	A	C	A	C																																					M			M		C
solcap_snp_sl_58929	4	54259558	A	A	G	A	G																																					R			R		G
solcap_snp_sl_58928	4	54259581	G	G	A	G	A																																					R			R		A
solcap_snp_sl_24582	4	54259768	C	C	T	C	T																																					Y			Y		T
solcap_snp_sl_24581	4	54260486	A	A	G	A	G																																					R			R		G
solcap_snp_sl_58927	4	54260746	A	A	G	A	G																																					R			R		G
solcap_snp_sl_24580	4	54260837	G	G	C	G	C																																					S			S		C
solcap_snp_sl_24579	4	54260993	C	C	A	C	A																																					M			M		A
solcap_snp_sl_24578	4	54261173	C	C	A	C	A																																					M			M		A
solcap_snp_sl_24577	4	54275037	A	A	G	A	G																																					R			R		G
solcap_snp_sl_24576	4	54275040	T	T	G	T	G																							K	K	K						failed				failed	K	K			K		G
solcap_snp_sl_24575	4	54341039	A	A	G	A	G																					R														R		R			R		G
solcap_snp_sl_58924	4	54341443	C	C	T	C	T																					Y														Y		Y			Y		T
solcap_snp_sl_24572	4	54352661	A	A	G	A	G																					R														R		R			R		G
solcap_snp_sl_24570	4	54362790	G	G	A	G	A																					R														R		R			R		A
solcap_snp_sl_24568	4	54385442	C	C	T	C	T																					Y														Y		Y			Y		T
solcap_snp_sl_24565	4	54388927	A	A	G	A	G																					R														R		R			R		G
solcap_snp_sl_24564	4	54389240	A	A	G	A	G																					R														R		R			R		G
solcap_snp_sl_24562	4	54389528	T	T	A	T	A																					W														W		W			W		A
solcap_snp_sl_24561	4	54389708	C	C	T	C	T																					Y														Y		Y			Y		T
solcap_snp_sl_24560	4	54390028	G	G	C	G	C																					S														S		S			S		C
solcap_snp_sl_24559	4	54390064	G	G	A	G	A																					R														R		R			R		A
solcap_snp_sl_58921	4	54409564	T	T	G	T	G																					K														K		K			K		G
solcap_snp_sl_58920	4	54410777	T	T	C	T	C																					Y														Y		Y			Y		C
Le011123_364	4	54411321	C	C	T	C	T																					Y														Y		Y			Y		T
solcap_snp_sl_58918	4	54432865	A	A	G	A	G																					R														R		R			R		G
solcap_snp_sl_24558	4	54443291	C	C	T	C	T																					Y														Y		Y			Y		T
solcap_snp_sl_58917	4	54443373	A	A	G	A	G																					R														R		R			R		G
solcap_snp_sl_24557	4	54444568	C	C	T	C	T																					Y														Y		Y			Y		T
solcap_snp_sl_24555	4	54449427	A	A	C	A	C																					M														M		M			M		C
solcap_snp_sl_58916	4	54449613	A	A	G	A	G																					R														G		R			R		G
solcap_snp_sl_24665	4	54468764	A	A	T	A	T																					W														W		W			W		T
solcap_snp_sl_24664	4	54468979	T	T	G	T	G																					K														K		K			K		G
solcap_snp_sl_24660	4	54469985	A	A	G	A	G																					R														R		R			R		G
solcap_snp_sl_24659	4	54489658	A	A	C	A	C																																								M		C
solcap_snp_sl_24657	4	54490222	T	T	C	T	C																																								Y		C
solcap_snp_sl_24655	4	54491127	A	A	T	A	T																																								W		T
solcap_snp_sl_24649	4	54542283	C	C	T	C	T																																					Y			Y		T
solcap_snp_sl_24648	4	54581229	G	G	T	G	T																																					K			K		T
solcap_snp_sl_24647	4	54585642	C	C	T	C	T																																								Y		T
solcap_snp_sl_24644	4	54590925	C	C	T	C	T																																					Y			Y		T
solcap_snp_sl_8223	4	54591881	T	T	C	C	T																								C													Y			Y		C
solcap_snp_sl_59104	4	54596828	G	G	T	G	T																																								K		T
solcap_snp_sl_8221	4	54606387	C	C	T	C	T																								T
solcap_snp_sl_24642	4	54606415	T	T	A	T	A																																					W			W		A
solcap_snp_sl_24641	4	54606562	T	T	C	T	C																																					Y			Y		C
solcap_snp_sl_24640	4	54634201	A	A	G	A	G																																					R			R		G
solcap_snp_sl_24638	4	54637224	A	A	T	A	T																																					W			W		T
solcap_snp_sl_3059	4	54730067	C	C	T	C	T																								T
solcap_snp_sl_3060	4	54730275	A	A	G	A	G																								G
solcap_snp_sl_23452	4	54730866	G	G	C	G	C																																					S			S		C
solcap_snp_sl_23453	4	54751066	A	A	T	A	T																																					W			W		T
solcap_snp_sl_23454	4	54751522	G	G	A	G	A																																					R			R		A
solcap_snp_sl_23455	4	54751525	G	G	A	G	A																																					R			R		A
solcap_snp_sl_23456	4	54753130	G	G	A	G	A																																								R		A
solcap_snp_sl_23457	4	54753448	T	T	G	T	G																																					K			K		G
solcap_snp_sl_23458	4	54753802	A	A	G	A	G																																					R			R		G
solcap_snp_sl_23459	4	54754106	C	C	G	C	G																																					S			S		G
solcap_snp_sl_23460	4	54754258	G	G	A	G	A																																					R			R		A
solcap_snp_sl_45595	4	54754360	C	C	T	C	T																																					Y			Y		T
solcap_snp_sl_23461	4	54787707	A	A	G	A	G																																					R			R		G
solcap_snp_sl_45602	4	54797902	T	T	C	T	C																																					Y			Y		C
solcap_snp_sl_23462	4	54804055	A	A	G	G	A	failed	failed	failed	failed	failed	failed	failed	failed	failed	failed	failed	failed	failed	failed	failed	failed	failed	failed	failed	failed	failed	failed	failed	failed	failed	failed	failed	failed	failed	failed	failed	failed	failed	failed	failed	failed	R	failed	failed	R	failed
solcap_snp_sl_23463	4	54804097	G	G	A	G	A																																					R			R		A
solcap_snp_sl_23464	4	54804994	C	C	T	C	T																																					Y			Y		T
solcap_snp_sl_23466	4	54805129	C	C	A	C	A																																					M			M		A
solcap_snp_sl_23467	4	54805574	T	T	C	T	C																																					Y			Y		C
solcap_snp_sl_23469	4	54845208	G	G	C	G	C																																					S			S		C
solcap_snp_sl_23470	4	54845233	T	T	C	T	C																																					Y			Y		failed
solcap_snp_sl_23471	4	54845625	C	C	T	C	T																																					Y			Y		T
solcap_snp_sl_3065	4	54845898	G	G	A	A	G	A			R		A												A			R			A					R			R		R	R		R			R		A
solcap_snp_sl_23472	4	54845966	T	T	C	T	C																																					Y			Y		C
solcap_snp_sl_3066	4	54864958	C	C	G	C	G																								G													S			S		G
solcap_snp_sl_23476	4	54866304	A	A	G	A	G																																					R			R		G
solcap_snp_sl_17692	4	54886262	A	A	C	A	C	C			M		C												C			M			C					M			M		M	M
solcap_snp_sl_3067	4	54890446	A	A	C	A	C																																					M			M		C
solcap_snp_sl_3068	4	54892941	C	C	T	C	T																																					Y			Y		T
solcap_snp_sl_3069	4	54912571	C	C	T	C	T																																					Y			Y		T
solcap_snp_sl_23480	4	54940093	G	G	A	G	A																																					R			R		A
solcap_snp_sl_3070	4	54940447	T	T	C	T	C																																					Y			Y		C
solcap_snp_sl_3071	4	54940501	C	C	T	C	T																																					Y			Y		T
solcap_snp_sl_3073	4	54940860	A	A	G	A	G																																					R			R		G
solcap_snp_sl_3074	4	54941600	T	T	G	T	G																																					K			K		G
solcap_snp_sl_3075	4	54942610	C	C	T	C	T																																					Y			Y		T
solcap_snp_sl_3076	4	54942813	C	C	G	C	G																																					S			S		G
solcap_snp_sl_3078	4	54943259	G	G	A	G	A																																					R			R		A
solcap_snp_sl_3080	4	54948365	T	T	C	T	C																																					Y			Y		C
solcap_snp_sl_3090	4	54980356	A	A	G	A	G																																								R		G
solcap_snp_sl_3091	4	55019529	A	A	G	A	G																																								R		G
solcap_snp_sl_3094	4	55056296	A	A	T	A	T																																								W		T
solcap_snp_sl_3095	4	55056449	A	A	G	A	G																																								R		G
solcap_snp_sl_3096	4	55056458	G	G	A	G	A																																					R			R		A
solcap_snp_sl_3097	4	55058590	T	T	C	T	C																																					Y			Y		C
solcap_snp_sl_3098	4	55058604	A	A	G	A	G																																					R			R		G
solcap_snp_sl_3099	4	55060965	G	G	T	G	T																																					K			K		T
solcap_snp_sl_13133	4	55086621	G	G	A	G	A																																					R			R		A
solcap_snp_sl_3103	4	55101335	A	A	G	A	G																																					R			R		G
solcap_snp_sl_3104	4	55101393	C	C	T	C	T																																					Y			Y		T
solcap_snp_sl_45616	4	55119470	A	A	G	A	G																																					R			R		G
solcap_snp_sl_3106	4	55121101	A	A	G	A	G																																					R			R		G
solcap_snp_sl_3107	4	55121453	T	T	C	T	C																																					Y			Y		C
solcap_snp_sl_13134	4	55122970	A	A	G	A	G																																					R			R		G
solcap_snp_sl_3108	4	55159852	C	C	T	C	T																																					Y			Y		T
solcap_snp_sl_28824	4	55163041	T	T	C	C	T				Y		C												C											Y	Y		Y		Y			Y			Y		C
solcap_snp_sl_3110	4	55166688	G	G	C	G	C																																					S			S		C
solcap_snp_sl_3111	4	55204967	C	C	T	C	T																																					Y			Y		T
solcap_snp_sl_2191	4	55374078	C	C	T	C	T																																					Y			Y		T
solcap_snp_sl_2189	4	55375895	A	A	G	A	G																																					R			R		G
solcap_snp_sl_2185	4	55438552	A	A	G	A	G																																								R		G
solcap_snp_sl_23303	4	55463489	G	G	A	G	A																																					R			R		A
solcap_snp_sl_2183	4	55475960	T	T	A	T	A																																					W			W		A
solcap_snp_sl_2182	4	55476113	C	C	T	C	T																																					Y			Y		T
solcap_snp_sl_2181	4	55476298	G	G	A	G	A																																					R			R		A
solcap_snp_sl_2180	4	55476589	G	G	T	G	T																																					K			K		T
solcap_snp_sl_2179	4	55477029	G	G	A	G	A																																					R			R		A
solcap_snp_sl_2178	4	55505266	G	G	C	G	C																																					S			S		C
solcap_snp_sl_2177	4	55505377	T	T	A	T	A																																					W			W		A
solcap_snp_sl_2176	4	55509700	T	T	C	T	C																																					Y			Y		C
solcap_snp_sl_2175	4	55510192	C	C	T	C	T																																					Y			Y		T
solcap_snp_sl_2174	4	55510446	C	C	T	C	T																																					Y			Y		T
solcap_snp_sl_2172	4	55514910	T	T	A	T	A																																					W			W		A
solcap_snp_sl_43589	4	55666387	G	G	A	G	A																																					R
CL015209_0303	4	55811556	C	C	T	C	T																																					Y
solcap_snp_sl_43581	4	55839329	G	G	A	G	A																																					R
solcap_snp_sl_43569	4	55884015	A	A	G	A	G
solcap_snp_sl_43538	4	56179411	G	G	A	G	A																																					R
solcap_snp_sl_43520	4	56370015	G	G	T	G	T																																					K
solcap_snp_sl_43514	4	56370871	G	G	A	G	A																																					R
solcap_snp_sl_12913	4	56573906	A	T	A	T	A	T			W		T												T	T						W					W		W				W	W	W		W	W	T
solcap_snp_sl_43455	4	56697467	C	C	T	C	T																																					Y
solcap_snp_sl_43439	4	56793098	G	G	A	G	A
solcap_snp_sl_17251	4	56851198	C	C	T	C	T			T
solcap_snp_sl_43402	4	56915861	A	A	G	A	G	G			R		G								R				G												R
solcap_snp_sl_43331	4	57326657	G	G	T	G	T		T	T							T	T								T													K								K		T
CL017373_0593	4	57367706	T	T	G	T	G
solcap_snp_sl_12906	4	57380794	A	A	G	G	A	G	G	G	R		G				G	G			R				G	G								R					R	R							R		G
solcap_snp_sl_12905	4	57386458	C	C	A	C	A	A	A	A	M		A				A	A			M				A	A								M					M	M							M		A
solcap_snp_sl_12902	4	57441138	G	G	A	G	A	A	A	A	R		A				A	A			R				A	A								R					R	R							R		A
solcap_snp_sl_43302	4	57441516	C	C	T	C	T
CL016202_0393	4	57502821	A	A	T	A	T																									W										W			W
solcap_snp_sl_11564	4	57557755	G	G	A	G	A																																								R		A
solcap_snp_sl_11563	4	57557777	G	G	T	G	T																																								K		T
solcap_snp_sl_11562	4	57593217	G	G	A	G	A																																								R		R
3300_2_293_b_3300_2_283	4	57610767	T	T	C	T	C																																								Y		Y
solcap_snp_sl_69262	4	57660725	C	C	G	C	G																																								S		S
solcap_snp_sl_11545	4	57661209	A	A	G	A	G																																								R		R
solcap_snp_sl_11543	4	57693287	C	C	T	C	T																																								Y		Y
solcap_snp_sl_11541	4	57696655	T	T	G	T	G																																								K		K
solcap_snp_sl_11540	4	57708622	G	G	A	G	A																																								R		R
solcap_snp_sl_11539	4	57708662	G	G	C	G	C																																								S		S
solcap_snp_sl_25693	4	57709908	T	T	G	T	G																																								K		K
solcap_snp_sl_69260	4	57710198	G	G	A	G	A																																								R		R
solcap_snp_sl_11536	4	57740153	T	T	C	T	C																																								Y		Y
solcap_snp_sl_11535	4	57740228	G	G	A	G	A																																								R		R
solcap_snp_sl_11534	4	57740476	A	A	G	A	G																																								R		R
solcap_snp_sl_11533	4	57741357	T	T	C	T	C																																								Y		Y
solcap_snp_sl_11532	4	57772778	A	A	T	A	T																																								W		W
solcap_snp_sl_11531	4	57772782	T	T	C	T	C																																								Y		Y
solcap_snp_sl_11530	4	57777411	C	C	A	C	A																																								M		M
solcap_snp_sl_69255	4	57814556	A	A	T	A	T																																								W		W
solcap_snp_sl_25690	4	57816966	G	G	A	G	A																																								R		R
solcap_snp_sl_11525	4	57826089	C	C	T	C	T																																								Y		Y
solcap_snp_sl_11522	4	57863567	C	C	A	C	A																																								M		M
solcap_snp_sl_69253	4	57863925	C	C	T	C	T
solcap_snp_sl_11521	4	57864169	C	C	T	C	T																																								Y		Y
solcap_snp_sl_11520	4	57864525	G	G	C	G	C																																								S		S
SGN_U318488_C2_At1g78230_snp247	4	57865003	C	C	T	C	T																																								Y		Y
solcap_snp_sl_11519	4	57865745	G	G	T	G	T																																								K		K
solcap_snp_sl_11518	4	57870320	A	A	G	A	G																																								R		R
solcap_snp_sl_11517	4	57876667	A	A	G	A	G																																								R		R
solcap_snp_sl_11515	4	57896185	A	A	G	A	G																																								R		R
solcap_snp_sl_11514	4	57910601	C	C	T	C	T																																Y								Y		Y
solcap_snp_sl_15930	4	57938741	C	C	A	C	A																																M								M		M
solcap_snp_sl_15929	4	57939459	G	A	G	G	A				R	A		A	A	A				A	R	A		A			A	A	A	A	A	A	R	R	A	A	A	A	R	R	A	A	A	A	A	R	R	A	R
solcap_snp_sl_36809	4	57939715	G	C	G	G	C				S	C		C	C	C				C	S	C		C			C	C	C	C	C	C	S	S	C	C	C	C	S	S	C	C	C	C	C	S	S	C	S
solcap_snp_sl_15928	4	58000721	G	G	A	G	A																																R
solcap_snp_sl_36806	4	58027855	T	T	A	T	A																																W								W		W
solcap_snp_sl_11512	4	58028208	T	T	C	T	C																																Y								Y		Y
solcap_snp_sl_15924	4	58031438	T	T	A	T	A																																W								W		W
solcap_snp_sl_15923	4	58047383	C	C	T	C	T																																Y								Y		Y
solcap_snp_sl_11509	4	58047708	C	C	G	C	G																																								S		S
CL017501_0235	4	58084190	T	T	C	T	C																																Y
solcap_snp_sl_36796	4	58293925	G	G	A	G	A																																R
solcap_snp_sl_11456	4	58318160	G	G	T	G	T																																K
solcap_snp_sl_22228	4	58362612	A	A	G	A	G																																R
solcap_snp_sl_22225	4	58365385	G	G	A	G	A																																R
solcap_snp_sl_17921	4	58694050	C	C	T	C	T																					Y	Y						Y			T	Y			Y					Y
solcap_snp_sl_17922	4	58694058	G	G	C	G	C																					S	S						S			C	S			S					S
solcap_snp_sl_3480	4	58768403	C	A	C	A	C				M	A		A	A	A				A	M	A		A			A	A	A	A	A	A		M	A	A	A	A	A	M	A	A	A	M	A	M	M	A	M
solcap_snp_sl_3481	4	58779160	T	C	T	C	T				Y	C		C	C	C				C	Y	C		C			C	C	C	C	C	C		Y	C	C	C	C	C	Y	C	C	C	Y	C	Y	Y	C	Y
solcap_snp_sl_29234	4	58831356	C	C	T	C	T																					Y	Y						Y			T	Y			Y					Y
CL017841_0157	4	58889329	T	T	G	T	G																					K	K						K			G	K			K					K
solcap_snp_sl_17936	4	58963536	T	T	C	T	C																					Y	Y						Y			C				Y					Y
solcap_snp_sl_17950	4	59197079	T	T	A	T	A																					W	W						W			A				W					W
solcap_snp_sl_3612	4	59214874	C	C	T	C	T																					Y	Y						Y			T	Y			Y					Y
solcap_snp_sl_29243	4	59224745	C	C	A	C	A																					M	M						M			A	M			M					M
solcap_snp_sl_17956	4	59392982	T	T	C	C	T																					Y	Y	C					Y			C	Y		Y	Y		Y			C		C
solcap_snp_sl_3687	4	59467637	T	T	C	T	C																					Y	Y						Y			C		Y	Y	Y		Y			Y
solcap_snp_sl_5429	4	59648551	T	T	C	T	C					C																		C	C																		Y
solcap_snp_sl_47004	4	59674782	G	G	A	G	A																					R	R						R			A		R	R	R		R			R
SL10375_863	4	59680758	T	T	A	T	A																					W	W						W			A		W	W	W		W			W
CL009086_0314	4	59681240	A	A	C	A	C																					M	M						M			C		M	M	M		M			M
solcap_snp_sl_3723	4	59682593	A	T	A	T	A				W	T		T	T	T				T	W	T		T			T	T	T		T	T		W	T	T	T	T	W	W	T	T	T	T	T	W	W	T
solcap_snp_sl_47019	4	59767556	C	C	A	C	A																																					M
solcap_snp_sl_47026	4	59874155	T	T	C	T	C																																					Y
solcap_snp_sl_23559	4	59883055	A	A	C	C	A				M	C		C	C	C				C	M	C		C			C	M	M		C	C		M	M	C	C		M	M		M	C	C	C	M		M
solcap_snp_sl_23560	4	59946220	C	T	C	T	C				Y	T		T	T	T				T	Y	T		T			T	T	T		T	T		Y	T	T	T	T	Y	T	Y	T	T	T	T	Y	Y	Y
solcap_snp_sl_23561	4	59946844	T	C	T	C	T				Y	C		C	C	C				C	Y	C		C			C	C	C		C	C		Y	C	C	C	C	Y	C	Y	C	C	C	C	Y	Y	Y
solcap_snp_sl_3729	4	59967114	C	C	A	C	A				M	A		A	A	A				A	M	A		A			A	M	M		A	A		M	M	A	A		M	M		M	A	M	A	M		M
solcap_snp_sl_13290	4	59993371	A	G	A	G	A				R	G		G	G	G				G	R	G		G			G	G	G		G	G		R	G	G	G	G	R	G	R	G	G	G	G	R	R	R
SGN_U583330_snp1185_solcap_snp_sl_47043	4	60037281	T	T	C	T	C																					Y	Y	C					Y			C		Y	Y	Y		Y			Y
solcap_snp_sl_47050	4	60071846	A	A	G	A	G																					R	R	G					R			G		R	R	R		R			R
CL016270_0427_solcap_snp_sl_47056	4	60143504	G	G	A	G	A																					R	R						R			R		R	R	R		R			R
CL017798_0849	4	60205447	G	G	T	G	T																					K		T					K							K		K
solcap_snp_sl_47079	4	60257446	T	T	G	T	G																					K		G					K							K		K
solcap_snp_sl_47122	4	60396888	G	G	A	G	A																					R							R							R
solcap_snp_sl_47141	4	60464853	A	A	G	A	G																					R							R							R
solcap_snp_sl_3746	4	60533996	C	C	G	C	G				S	G			G	G				G		G		G	G		G	S	S		G	G		S	S	G	G	S	G	S	S	S	G	S	G	S		S
solcap_snp_sl_3747	4	60540713	A	C	A	C	A				M	C			C	C				C		C		C	C		C	C	M	C	C	C		M	C	C	C	M	C	M	M	C	C	M	C	M		M	M
solcap_snp_sl_3748	4	60541918	G	G	A	G	A				R	A			A	A				A		A		A	A		A	R	R		A	A		R	R	A	A	R	A	R	R	R	A	R	A	R		R
SGN_U594049_snp94598	4	60551865	G	G	A	G	A																					R		A					R							R							R
CL015283_0166_solcap_snp_sl_47165	4	60552797	A	A	G	A	G																					R		G					R							R							R
solcap_snp_sl_47176	4	60566745	G	G	A	G	A																					R		A					R							R							R
CL016541_0082_solcap_snp_sl_47225	4	60818569	C	C	T	C	T																					Y		T					Y				Y			Y							Y
solcap_snp_sl_47229	4	60820074	G	G	A	G	A																					R		A			R		R				R			R							R
solcap_snp_sl_47259	4	61000948	T	T	C	T	C																					Y		C			Y		Y				Y			Y							Y
CL017321_0298_solcap_snp_sl_47277	4	61090901	A	A	G	G	A																							G	G		R						R										R
solcap_snp_sl_47298	4	61178812	A	A	G	A	G																							G			R						R										R
CL016705_0146	4	61190530	G	G	T	G	T																							T			K						K										K
solcap_snp_sl_47385	4	61512750	T	T	G	T	G																							G		K							K			K			K				K
solcap_snp_sl_47397	4	61536607	T	T	C	T	C																							C		Y	Y						Y			Y			Y				Y
CL016896_0356_solcap_snp_sl_47413	4	61576977	T	T	C	T	C																							C			Y						Y										Y
CL015472_0201	4	61688380	A	A	C	A	C																							C		M	M						M			M			M		M		M
solcap_snp_sl_47439	4	61701985	A	A	G	A	G																									R										R			R		R
solcap_snp_sl_47457	4	61853352	C	C	T	C	T																					Y		T		Y	T		Y							Y			Y		Y		Y
solcap_snp_sl_47487	4	61954156	G	G	T	G	T																					K		T		K	T		K							K			K		K		K
solcap_snp_sl_47540	4	62129471	T	T	C	T	C																							C		Y	C									Y			Y		Y		Y
CL016103_0188	4	62194008	T	T	C	T	C																							C			Y																Y
solcap_snp_sl_47590	4	62310844	C	C	T	C	T																										Y
solcap_snp_sl_47615	4	62422430	T	T	C	T	C																										Y
CL009139_0412	4	62476609	G	G	C	G	C																							C			S																S
solcap_snp_sl_47629	4	62518875	T	T	C	T	C																							C			Y																Y
solcap_snp_sl_47656	4	62641047	T	T	G	T	G																										K
solcap_snp_sl_3827	4	62693131	G	G	C	G	C
solcap_snp_sl_3828	4	62693719	C	C	T	C	T																							T			Y																Y
solcap_snp_sl_47660	4	62694925	A	A	T	A	T
solcap_snp_sl_47661	4	62695022	A	A	G	A	G																							G			R																R
solcap_snp_sl_3829	4	62695477	T	T	C	T	C
solcap_snp_sl_3830	4	62695609	A	A	G	A	G
solcap_snp_sl_47662	4	62695636	C	C	T	C	T
solcap_snp_sl_3832	4	62711510	C	C	T	C	T
solcap_snp_sl_3838	4	62739011	A	A	G	A	G																										R
solcap_snp_sl_3839	4	62742512	C	C	T	C	T																										Y
solcap_snp_sl_3840	4	62766820	C	C	T	C	T																										T
solcap_snp_sl_3841	4	62772030	A	A	G	A	G																										G
solcap_snp_sl_3842	4	62772090	A	A	C	A	C																										C
solcap_snp_sl_3843	4	62778299	C	C	T	C	T																										T
solcap_snp_sl_3846	4	62805649	T	T	C	T	C																										C
solcap_snp_sl_3847	4	62806055	C	C	T	C	T																										T
solcap_snp_sl_3848	4	62806064	T	T	C	T	C																										Y
solcap_snp_sl_3849	4	62806974	T	T	A	T	A																										A
solcap_snp_sl_3850	4	62807349	C	C	G	C	G																										S
solcap_snp_sl_3852	4	62807883	T	T	A	T	A																										W
solcap_snp_sl_3853	4	62808040	A	A	T	A	T																										T
solcap_snp_sl_3854	4	62809922	A	A	G	A	G																										G
solcap_snp_sl_3855	4	62813988	T	T	C	T	C																										C
solcap_snp_sl_3857	4	62814280	A	A	C	A	C																										C
solcap_snp_sl_3859	4	62817120	T	T	C	T	C																										C
solcap_snp_sl_3860	4	62817247	G	G	A	G	A																										A
solcap_snp_sl_3861	4	62818545	C	C	A	C	A																										A
solcap_snp_sl_3862	4	62820055	T	T	A	T	A																										A
solcap_snp_sl_3865	4	62823332	T	T	C	T	C																										C
solcap_snp_sl_47694	4	62854125	T	T	G	T	G																										G
solcap_snp_sl_47695	4	62854976	A	A	G	A	G																										R
solcap_snp_sl_3867	4	62904385	A	A	G	A	G																										R
solcap_snp_sl_47699	4	62907824	G	G	A	G	A
solcap_snp_sl_3868	4	62913726	A	A	T	A	T																										W
solcap_snp_sl_47701	4	62929783	G	G	A	G	A																										R
solcap_snp_sl_47708	4	62945087	A	A	C	A	C																										M
solcap_snp_sl_3871	4	62945221	G	G	T	G	T																										K
solcap_snp_sl_3872	4	62945267	A	A	G	A	G																										R
solcap_snp_sl_3878	4	62951448	C	C	T	C	T																										Y
solcap_snp_sl_3880	4	62954169	A	A	G	A	G																										R
solcap_snp_sl_3885	4	62973221	G	G	T	G	T																										K
solcap_snp_sl_3886	4	62975725	T	T	C	T	C																										C																Y
solcap_snp_sl_3888	4	62986304	T	T	C	T	C																										Y
solcap_snp_sl_3890	4	62988849	C	C	T	C	T																										Y
solcap_snp_sl_47713	4	62989587	G	G	A	G	A																										R
solcap_snp_sl_3892	4	62989868	T	T	G	T	G
solcap_snp_sl_3894	4	62996357	C	C	T	C	T																										Y
solcap_snp_sl_3895	4	62998414	C	C	T	C	T																										Y
solcap_snp_sl_3896	4	62999870	A	A	G	A	G																										R
SGN_U574978_snp62653	4	63003329	T	T	A	T	A																										W
solcap_snp_sl_3897	4	63005377	T	T	G	T	G																										K
solcap_snp_sl_3900	4	63026774	G	G	A	G	A																										R
solcap_snp_sl_3902	4	63032394	G	G	A	G	A																										R
solcap_snp_sl_3913	4	63065214	C	C	T	C	T																										Y
solcap_snp_sl_3916	4	63065923	T	T	A	T	A																										W
solcap_snp_sl_3918	4	63070542	A	A	G	A	G																										R
solcap_snp_sl_3920	4	63089823	A	A	G	A	G																										G
SGN_U579811_snp2493	4	63110846	T	T	A	T	A																										A
solcap_snp_sl_3924	4	63111489	T	T	C	T	C																										C
solcap_snp_sl_3929	4	63112619	G	G	A	G	A																										A
CL017765_0127_solcap_snp_sl_47732	4	63118653	A	A	G	A	G
solcap_snp_sl_47735	4	63123310	G	G	A	G	A
solcap_snp_sl_29311	4	63124213	C	C	T	C	T		T	T				T			T	T	Y				T	Y	T	T				T	T	Y					Y		Y			Y	Y		T	Y	Y	Y
solcap_snp_sl_47736	4	63124246	C	C	T	C	T																										failed
[truncated: 4,066 more rows]
[truncated: 48 more columns]
