# Supplementary material for: Breeding Has Increased the Diversity of Cultivated Tomato in The Netherlands
Source: Front Plant Sci. 2019 Dec 20;10:1606. doi: 10.3389/fpls.2019.01606 (PMC6932954; doi:10.3389/fpls.2019.01606)
Supplement: Data Sheet S6 — Reported resistance genes in tomato, and their positions on the tomato genome. [file DataSheet_6.xlsx]

## Sheet: Resistance
LM - leaf mold; BST - bacterial spot; ToMV - tomato mosaic virus; FW - fusarium wilt; PVY - Potato virus Y; ASC - alternaria stem canker; TYLCD - tomato yellow leaf curl disease; CNT - cyst nematode; PM - powdery mildew; BSK - bacterial speck; RNT - root-knot nemade; VW - verticillium wilt; LB - late blight; TSWV - tomato spotted wilt virus; GLS - gray leaf spot
Marker positions according to Heinz 2.40
Interval
start (bp)	end (bp)	# of markers		Chromosome	1950s	1960s	1970s	1980s	1990s	2000-2009	2010-2016	Disease Resistance	Pathogen (bacterium; fungus and mold; virus; oomycete; nematode)	Resistance gene (mapped/cloned)	Donor species	Reference
45434	8685425	105		1	0.0671958	0.0858955	0.164087	0.234893	0.257441	0.276786	0.270815	LM	Cladosporium fulvum	Cf-4; Cf-9; Cf-19	S. habrochaites; S. pimpinellofilium; S. lycopersicum	Takken et al., 1998; Jones et al., 1994; Zhao et al., 2016
11759320	16810275	4			0	0	0	0	0	0	0
18519338	26852478	6			0	0	0.078125	0.0774074	0.0740741	0.0716146	0.0774074
27984729	35652798	5			0	0	0.0159722	0.0128889	0	0	0
36916651	42528683	14			0	0	0.0868056	0.0709524	0.0934921	0.0802176	0.0752381
46195561	53419340	18			0	0	0.078125	0.0774074	0.0740741	0.0837674	0.084321
54508769	62494428	21			0	0	0.0578704	0.0612698	0.0593651	0.0534784	0.0574603
64684744	72071107	65			0.00576923	0.00598882	0.0622329	0.0767778	0.0853515	0.135457	0.112923
72268450	81000811	148			0.0454204	0.0296573	0.107522	0.131321	0.140365	0.182881	0.157514
81163585	90172766	157			0.0176929	0.0112842	0.072607	0.176277	0.221349	0.332044	0.316433	BST	Xanthomonas campestris pv. Vesicatoria	rx-2	S. lycopersicum	Yu et al., 1995
331954	2309824	15		2	0.05	0.0608997	0.0854148	0.0728889	0.0548148	0.061849	0.0641481
6138445	9866916	32			0.0117188	0.0142734	0.0534894	0.0444444	0.0111806	0.0134277	0.0145139
10422666	14840844	49			0	0	0.0325964	0.030068	0.0113379	0.0107621	0.0113379
14981144	19223159	64			0	0	0.0336914	0.0271875	0	0	0	ToMV	Tomato mosaic virus	Tm-1	S. habrochaites	Levesque et al., 1990
20069168	24794512	30			0.025	0.0304498	0.0695602	0.0657037	0.0406421	0.041862	0.042
25746888	29851866	35			0	0	0.0316468	0.0320635	0.0206349	0.0164063	0.0137778
29909551	34867654	115			0.0716184	0.0713555	0.113891	0.128217	0.14058	0.105095	0.0994976	FW	Fusarium oxysporum f.sp. lycopersici	I5	S. pennellii	Sela-Buurlage et al., 2001
34880140	39808945	278			0.0814868	0.098774	0.213005	0.241054	0.254702	0.277983	0.274355
39890873	44814312	141			0.00985028	0.00392648	0.0245272	0.12673	0.165299	0.294146	0.273712	FW	Fusarium oxysporum f.sp. lycopersici	I4	S. pennellii	Sela-Buurlage et al., 2001
44838262	49816154	101			0.0268152	0.0145431	0.0377131	0.101738	0.10321	0.227994	0.227217
71076	5671106	55		3	0.0371212	0.027084	0.0757576	0.163227	0.163315	0.28473	0.261818	PVY	Potato virus Y	pot-1	S. habrochaites	Ruffel et al., 2005
6612716	12866857	109			0.0344037	0.0181899	0.0611621	0.083432	0.0767762	0.103103	0.104995
13192848	19429431	13			0	0	0	0	0	0	0.0148718
20228940	25557047	17			0	0	0.00898693	0.0135948	0.0163399	0.00689338	0.014902
26092952	31837593	20			0	0	0.00763889	0.0115556	0.0138889	0.00585938	0.00622222
32617003	38804911	11			0	0	0	0	0	0	0
41159657	44780084	19			0	0	0.0475146	0.0617544	0.0701754	0.0447163	0.0478363
45443367	51381290	83			0.0200803	0.011673	0.071076	0.0762965	0.0961981	0.0604763	0.0608275
51874666	58251253	103			0.0230583	0.0225249	0.0609156	0.0773679	0.107465	0.130876	0.126343	BST; ASC	Xanthomonas campestris pv. Vesicatoria; Alternaria alternata f. sp. Lycopersici	Xv4; Asc	S. pennellii; S. lycopersicum	Astua-Monge et al., 2000; Brandwagt et al., 2000
58359101	64772420	239			0.146039	0.121497	0.173076	0.120885	0.112903	0.180007	0.139734	TYLCD	Tomato yellow leaf curl virus	Ty-4	S. chilense	Ji et al., 2009
35288	6219742	144		4	0.0729167	0.0469891	0.138937	0.262589	0.281975	0.329617	0.337438	CNT; TYLCD	Globodera rostochiensis; Tomato yellow leaf curl virus	Hero; ty-5	S. pimpinellifolium; S. peruvianum	Ernst et al., 2002; Lapidot et al., 2015
6526396	11593191	30			0.101852	0.0405998	0.0851852	0.134296	0.189481	0.332161	0.360594
13142296	19197222	13			0.149573	0.059622	0.153579	0.159658	0.223093	0.414513	0.445983
21170739	25263749	7			0	0	0.152778	0.124444	0.231111	0.482422	0.48
25919746	31105245	14			0.0198413	0.00790905	0.12004	0.101746	0.178746	0.384068	0.377143
32397420	38354465	14			0.0396825	0.0158181	0.158234	0.155714	0.235397	0.399554	0.407778
38474921	44806833	18			0.0462963	0.0184544	0.131752	0.123951	0.207543	0.418728	0.439136	PM	Oidium neolycopersici	ol-2	S. lycopersicum var. cerasiforme	Bai et al., 2008
44954225	51088036	32			0.0173611	0.00692042	0.0884332	0.0840972	0.169792	0.37677	0.372014
51439016	57610767	216			0.0192901	0.0144816	0.0340471	0.240165	0.375115	0.374099	0.400947
57660725	64047061	352			0.0269492	0.031078	0.160872	0.102367	0.206198	0.279685	0.296509
2874	6480893	258		5	0.0221253	0.0186623	0.042972	0.18433	0.235981	0.348232	0.294035	BST; BSK	Xanthomonas campestris pv. Vesicatoria; Pseudomonas syringae pv. Tomato	Bs4; Prf/Pto	S. pennellii; S. pimpinellifolium	Schornack et al., 2004; Salmeron et al., 1996
6571837	12618380	44			0.0315657	0.0330293	0.0748106	0.207273	0.276622	0.34375	0.364495
13050437	19348819	18			0	0	0	0.209012	0.271859	0.368381	0.391481
20267369	25878342	14			0.0109127	0.0040781	0.0295139	0.244762	0.303175	0.39202	0.426667
26349722	31653434	15			0	0	0	0.220296	0.291782	0.382943	0.412741
32951300	37898148	8			0	0	0	0.277778	0.357778	0.482422	0.497778
39651305	45414654	12			0	0	0	0.25463	0.327963	0.478027	0.488889
45540111	51263345	7			0	0	0	0.225397	0.33128	0.43171	0.454772
52937450	58332003	24			0	0	0	0.192037	0.251204	0.344808	0.382315
58486640	64916620	354			0.0192247	0.0193048	0.0997217	0.153517	0.190479	0.257976	0.274084	BST	Xanthomonas campestris pv. Vesicatoria	rx-3	S. lycopersicum	Yu et al., 1995
37722	3602294	359		6	0.0144692	0.0178552	0.100162	0.203008	0.306379	0.0897913	0.142341	LM; RNT	Cladosporium fulvum; Meloidogyne spp.	Cf-2; Cf-5;Mi-1	S. pimpinellifolium; S. peruvianum	Dixon et al., 1996; Milligan et al., 1998
5388527	8159803	6			0.127315	0.17301	0.359954	0.37	0.393279	0.406071	0.355926
9469542	13419685	7			0.130952	0.177954	0.372024	0.38127	0.407937	0.41921	0.360952	PM	Oidium neolycopersici	Ol-4; Ol-6	S. peruvianum	Bai et al., 2004; 2005
14304379	17312219	8			0.133681	0.181661	0.387153	0.408056	0.451944	0.461291	0.418056
19972827	22786354	21			0.152778	0.207612	0.428778	0.435635	0.465699	0.474465	0.433087
23377502	27499982	11			0.141414	0.176942	0.333965	0.351919	0.391889	0.383523	0.344646
27578360	32131030	43			0.0939793	0.115739	0.186773	0.2175	0.222946	0.260332	0.247334	TYLCD	Tomato yellow leaf curl virus	Ty-1/Ty-3	S. chilense	Verlaan et al., 2013
32214862	36514157	89			0.0351124	0.0217915	0.0498986	0.111286	0.111136	0.215725	0.208439
36739899	41309254	89			0.218789	0.252265	0.295334	0.28814	0.269816	0.344623	0.296175	PM	Oidium neolycopersici	Ol-1; Ol-3; Ol-5	S. habrochaites	Bai et al., 2005
41345468	45921131	105			0.0339947	0.0140221	0.0502646	0.0942857	0.136713	0.126804	0.119937
68730	6385399	94		7	0.0706265	0.0345837	0.099143	0.0913051	0.130101	0.162857	0.13078
7464234	12712684	11			0.0454545	0.0415225	0.0451389	0.0436364	0.0454545	0.0447443	0.0436364
13300647	19456301	6			0	0	0	0	0	0.0100911	0
20318206	25369145	11			0	0	0	0	0	0	0
26157313	31740817	6			0	0	0	0	0	0	0
32623401	37905522	11			0	0	0	0	0	0	0
39100631	45042915	15			0	0	0	0	0	0	0
46712061	52038170	17			0	0	0	0	0	0	0
52215820	58522431	99			0.0311448	0.0240816	0.117494	0.17477	0.206966	0.274016	0.251762
58641570	65051548	165			0.0902357	0.0882444	0.139457	0.113659	0.172129	0.195373	0.193805	FW	Fusarium oxysporum f.sp. lycopersici	I3	S. pennellii	Catanzariti et al., 2015
28161	6077774	93		8	0.0421147	0.0237006	0.0658976	0.109578	0.130032	0.172694	0.156129
6868333	11994644	14			0	0	0.00570437	0	0.0680952	0.113142	0.115556
14105725	18471903	6			0	0	0	0	0.0644444	0.117188	0.124444
20863405	24336296	11			0	0	0	0	0.0585859	0.106534	0.113131
26806164	30099370	10			0	0	0	0	0.058	0.105469	0.112
32198955	36805152	5			0	0	0	0	0.0644444	0.117188	0.124444
38354544	43999386	21			0.0132275	0.0171363	0.00727513	0.00592593	0.0552381	0.100446	0.112593
44397785	50348924	31			0	0	0	0.00207885	0.0349104	0.078062	0.0603584
50440207	56571552	79			0.111463	0.120735	0.164689	0.158143	0.204276	0.205251	0.157727
56716417	63002909	115			0.0468599	0.0391003	0.104076	0.127202	0.13535	0.189198	0.137739
48822	6096766	199		9	0.0164015	0.0127019	0.126161	0.180482	0.232868	0.330454	0.320106	VW	Verticillium dahlia	Ve1	S. lycopersicum	Kawchuk et al., 2001
6930635	13391351	11			0	0	0.330683	0.32465	0.328283	0.255501	0.274094
13637843	19297899	16			0.0625	0.0605536	0.348524	0.326111	0.305556	0.157593	0.196528	FW; ToMV	Fusarium oxysporum f.sp. lycopersici; Tomato mosaic virus	Fr1; Tm-2; Tm-22	S. peruvianum	Vakalounakis et al., 1997; Ohmori et al., 2000; Lanfermeijer et al., 2003
21216890	25052478	7			0	0	0.357143	0.331746	0.31746	0.172991	0.22
29570705	33360548	4			0	0	0.5	0.464444	0.444444	0.257812	0.313333
33961346	39588898	5			0	0	0.4	0.371556	0.355556	0.143359	0.179556
41510545	45827984	12			0.0833333	0.0807382	0.416088	0.383704	0.37037	0.196615	0.238519
48361814	53120548	9			0.0555556	0.0538255	0.286651	0.265185	0.246914	0.200521	0.236296
54259491	60765597	56			0.0173611	0.0165905	0.238095	0.232778	0.199012	0.260428	0.268413
61013170	67653341	137			0.103127	0.0988868	0.138813	0.209294	0.16261	0.295439	0.286829	LB; TSWV	Phytophthora infestans; Tomato spotted wilt virus	Ph-3; Sw-5	S. pimpinellifolium; S. peruvianum	Zhang et al., 2014; Brommonschenkel et al., 1997
49125	6007240	74		10	0.117117	0.115752	0.109992	0.147623	0.148039	0.176045	0.138348
6669706	11231641	12			0.0462963	0.0184544	0.0549769	0.0385185	0.0651852	0.0245768	0.0462963
14017278	19039844	7			0	0	0	0.00920635	0	0.03125	0.0330159
19666409	24359223	11			0	0	0	0	0	0	0
26515472	30431015	11			0	0	0	0	0	0	0
33600845	38620952	13			0	0	0	0	0	0	0
41550002	43547093	6			0	0	0	0	0	0	0
45449499	51603789	40			0.0625	0.0249135	0.0818576	0.0466667	0.0956667	0.0444336	0.0646111
51957216	58218744	30			0.0555556	0.0221453	0.0880787	0.115852	0.131704	0.117057	0.0813333
58331637	64787344	192			0.0745081	0.058373	0.094817	0.102442	0.141919	0.124688	0.14369	FW; LB; TYLCD	Fusarium oxysporum f.sp. lycopersici; Phytophthora infestans; Tomato yellow leaf curl virus	I6; Ph-2; Ty-6	S. pennellii; S. pimpinellifolium; S. chilense	Sela-Buurlage et al., 2001; Moreau et al., 1998; Hutton and Scott, 2014
57631	5329879	246		11	0.0121387	0.0119279	0.307743	0.284743	0.216125	0.153416	0.132782	FW	Fusarium oxysporum f.sp. lycopersici	I	S. pimpinellifolium	Sela-Buurlage et al., 2001
5354992	10543005	170			0	0	0.17598	0.251386	0.366051	0.351883	0.321041
10676706	15709254	48			0	0	0.133681	0.31338	0.32607	0.383179	0.341852
16644073	19661973	10			0	0	0.1375	0.324667	0.308562	0.343359	0.359111	GLS	Stemphylium spp.	Sm	S. pimpinellifolium	Behare et al., 1991
21385744	26502151	9			0	0	0.135802	0.320988	0.300756	0.339844	0.355556
26842610	31827842	19			0	0	0.104532	0.243041	0.234042	0.264391	0.270409
32274202	37057538	62			0	0	0.135529	0.315448	0.305542	0.326644	0.336057
37537409	40370683	11			0	0	0.152778	0.354343	0.345562	0.364879	0.376566
42743202	47902190	143			0	0	0.111111	0.228183	0.213711	0.347439	0.327382
48010961	53333220	315			0	0	0.0697641	0.155069	0.200077	0.317638	0.306209	FW; BST; TYLCD	Fusarium oxysporum f.sp. Lycopersici; Xanthomonas campestris pv. Vesicatoria; Tomato yellow leaf curl virus	I2; Rx-4; Ty-2	S. pimpinellifolium; S. pimpinellifolium; S. habrochaites	Simons et al., 1998; Robbins et al., 2009; Yamaguchi et al., 2018
53649	6448039	155		12	0.0367384	0.0326041	0.0920027	0.233563	0.229913	0.25801	0.254184	RNT; PM	Meloidogyne spp.; Leveillula taurica	Mi-3; Lv	S. peruvianum; S. chilense	Yaghoobi et al., 1995; Chunwongse et al., 1997
6660006	12760380	22			0.22096	0.148632	0.21291	0.247778	0.352424	0.373935	0.354848
14055893	19452514	12			0.243056	0.163495	0.254919	0.254074	0.365926	0.368652	0.353889
21457876	24101281	4			0.121528	0.0817474	0.117188	0.137222	0.284444	0.325684	0.268333
28832761	30764583	4			0	0	0.0413223	0.157389	0.344002	0.290627	0.297231
32996662	39073531	15			0.0972222	0.0653979	0.122917	0.168889	0.327706	0.364063	0.349333
39489173	45751611	51			0.123094	0.075039	0.18884	0.263693	0.337372	0.355269	0.378824
46073596	50138854	29			0.0191571	0.00763632	0.0711207	0.122275	0.162835	0.196727	0.227433
54323984	58451735	6			0	0	0.0364583	0.123333	0.308148	0.351237	0.336667
61833712	65374655	88			0.0127841	0.0168685	0.111703	0.112146	0.140278	0.131104	0.148737
References
Astua-Monge, G., et al., Xv4-vrxv4: A new gene-for-gene interaction identified between Xanthomonas campestris pv. vesicatoria race T3 and the wild tomato relative Lycopersicon pennellii. Molecular Plant-Microbe Interactions, 2000. 13(12): p. 1346-1355.
Bai, Y., et al., Mapping Ol-4, a gene conferring resistance to Oidium neolycopersici and originating from Lycopersicon peruvianum LA2172, requires multi-allelic, single-locus markers. Theoretical and Applied Genetics, 2004. 109(6): p. 1215-1223.
Bai, Y., et al., Tomato defense to Oldium neolycopersici: dominant Ol genes confer isolate-dependent resistance via a different mechanism than recessive ol-2. Molecular plant-microbe interactions, 2005. 18(4): p. 354-362.
Bai, Y., et al., Naturally occurring broad-spectrum powdery mildew resistance in a Central American tomato accession is caused by loss of mlo function. Molecular Plant-Microbe Interactions, 2008. 21(1): p. 30-39.
Behare, J., et al., Restriction Fragment Length Polymorphism Mapping of the Stemphуlium Resistance Gene in Tomato. Molecular Plant-Microbe Interactions, 1991. 4(5): p. 489-492.
Brandwagt, B.F., et al., A longevity assurance gene homolog of tomato mediates resistance to Alternaria alternata f. sp. lycopersici toxins and fumonisin B1. Proceedings of the National Academy of Sciences, 2000. 97(9): p. 4961-4966.
Brommonschenkel, S. and S. Tanksley, Map-based cloning of the tomato genomic region that spans the Sw-5 tospovirus resistance gene in tomato. Molecular and General Genetics MGG, 1997. 256(2): p. 121-126.
Catanzariti, A.M., G.T. Lim, and D.A. Jones, The tomato I-3 gene: a novel gene for resistance to Fusarium wilt disease. New Phytologist, 2015. 207(1): p. 106-118.
Chunwongse, J., et al., High-resolution genetic map of the Lv resistance locus in tomato. Theoretical and applied genetics, 1997. 95(1-2): p. 220-223.
Dixon, M.S., et al., The tomato Cf-2 disease resistance locus comprises two functional genes encoding leucine-rich repeat proteins. Cell, 1996. 84(3): p. 451-459.
Ernst, Karin, et al. The broad-spectrum potato cyst nematode resistance gene (Hero) from tomato is the only member of a large gene family of NBS-LRR genes with an unusual amino acid repeat in the LRR region." The Plant Journal, 2002. 31(2): 127-136.
Hutton, S. F., and Scott, J. W., Ty-6, a major begomovirus resistance gene located on chromosome 10. Rept. Tomato Genet. Coop, 2014. 64: 14-18.
Jones, D.A., et al., Isolation of the tomato Cf-9 gene for resistance to Cladosporium fulvum by transposon tagging. Science, 1994. 266(5186): p. 789-793.
Kawchuk, L.M., et al., Tomato Ve disease resistance genes encode cell surface-like receptors. Proceedings of the National Academy of Sciences, 2001. 98(11): p. 6511-6515.
Lanfermeijer, F.C., et al., Cloning and characterization of the durable tomato mosaic virus resistance gene Tm-22 from Lycopersicon esculentum. Plant molecular biology, 2003. 52(5): p. 1039-1051.
Lapidot, M., et al., A novel route controlling begomovirus resistance by the messenger RNA surveillance factor pelota. PLoS Genet, 2015. 11(10): p. e1005538.
Levesque, H., et al., Identification of a short rDNA spacer sequence highly specific of a tomato line containing Tm-1 gene introgressed from Lycopersicon hirsutum. Theoretical and Applied Genetics, 1990. 80(5): p. 602-608.
Milligan, S.B., et al., The root knot nematode resistance gene Mi from tomato is a member of the leucine zipper, nucleotide binding, leucine-rich repeat family of plant genes. The Plant Cell, 1998. 10(8): p. 1307-1319.
Moreau, P., et al., Genetic mapping of Ph-2, a single locus controlling partial resistance to Phytophthora infestans in tomato. Molecular Plant-Microbe Interactions, 1998. 11(4): p. 259-269.
Ohmori, T., M. Murata, and F. Motoyoshi, Molecular characterization of the SCAR markers tightly linked to the Tm-2 locus of the genus Lycopersicon. Theoretical and Applied Genetics, 2000. 101(1-2): p. 64-69.
Robbins, M.D., et al., Characterization of hypersensitive resistance to bacterial spot race T3 (Xanthomonas perforans) from tomato accession PI 128216. Phytopathology, 2009. 99(9): p. 1037-1044.
Ruffel, S., et al., The recessive potyvirus resistance gene pot-1 is the tomato orthologue of the pepper pvr2-eIF4E gene. Molecular Genetics and Genomics, 2005. 274(4): p. 346-353.
Salmeron, John M., et al. Tomato Prf is a member of the leucine-rich repeat class of plant disease resistance genes and lies embedded within the Pto kinase gene cluster." Cell 86.1 (1996): 123-133.
Schornack, S., et al., The tomato resistance protein Bs4 is a predicted non‐nuclear TIR‐NB‐LRR protein that mediates defense responses to severely truncated derivatives of AvrBs4 and overexpressed AvrBs3. The Plant Journal, 2004. 37(1): p. 46-60.
Sela-Buurlage, M., et al., Genome-wide dissection of Fusarium resistance in tomato reveals multiple complex loci. Molecular Genetics and Genomics, 2001. 265(6): p. 1104-1111.
Simons, G., et al., Dissection of the Fusarium I2 gene cluster in tomato reveals six homologs and one active gene copy. The Plant Cell, 1998. 10(6): p. 1055-1068.Takken, F.L., et al., Identification and Ds‐tagged isolation of a new gene at the Cf‐4 locus of tomato involved in disease resistance to Cladosporium fulvum race 5. The Plant Journal, 1998. 14(4): p. 401-411.
Vakalounakis, D., et al., Linkage between Frl (Fusarium oxysporum f. sp. Radicis-lycopersici resistance) and Tm-2 (tobacco mosaic virus resistance-2) loci in tomato (Lycopersicon esculentum). Annals of applied biology, 1997. 130(2): p. 319-323.
Verlaan, M.G., et al., The tomato yellow leaf curl virus resistance genes Ty-1 and Ty-3 are allelic and code for DFDGD-class RNA–dependent RNA polymerases. PLoS Genet, 2013. 9(3): p. e1003399.
Yaghoobi, J., et al., Mapping a new nematode resistance locus in Lycopersicon peruvianum. Theoretical and Applied Genetics, 1995. 91(3): p. 457-464.
Yamaguchi, H., et al. An NB-LRR gene, TYNBS1, is responsible for resistance mediated by the Ty-2 Begomovirus resistance locus of tomato. Theoretical and Applied Genetics, 2018: 1-18.
Yu, Z., et al., Genomic localization of tomato genes that control a hypersensitive reaction to Xanthomonas campestris pv. vesicatoria (Doidge) dye. Genetics, 1995. 141(2): p. 675-682.
Zhang, C., et al., The Ph-3 gene from Solanum pimpinellifolium encodes CC-NBS-LRR protein conferring resistance to Phytophthora infestans. Theoretical and Applied Genetics, 2014. 127(6): p. 1353-1364.
Zhao, T., et al., Mapping and candidate gene screening of tomato Cladosporium fulvum-resistant gene Cf-19, based on high-throughput sequencing technology. BMC plant biology, 2016. 16(1): p. 1.

## Sheet: Resistance genes sequence info
Pathogen	Gene		Marker Type	Cloned	Flanking marker	Sequence						Flanking marker	Sequence
	Mapped	( Chr. #) Associated marker
Alfalfa mosaic virus (AMV)	Am	(Ch06) CT21, TG352	RFLP		CT21 Forward sequence	TTTTTTTTTTTTAGAGAAACAATAATCACCCTTCCCTTTTATTAAATTTAGTCAAATGAAAATACACAAAAATTGATAGTAAATTCTACA						TG352 Forward sequence	TTTCAGTGGAGGGCTTTTGATGTTCTGGGAATTATTTTTGAGGGATGTCTCATGTAGTTTGTTGTACTATCGTATATTTATTTCATCCCG
						TTTTTATTCCCCAAATTAAATGCGAAATGACATATTTTAGTTCCTTGCACCAACAAGCCTCTCTCTCAAAATCTTCATCCCCATGTACCT							TGTTGGAGTAGTACAAATGTTTAATTCTATTACTAGATAGTTCAAGTTTCTAGAGTATCAACCATTTATTAGTAGTTGCAAGATCTACTT
						TCCAAGCATCATGACAGTGGCTTGAGGATTAGTGCCAGGTGATTCAATAAATGTAGATCCATCAATAACTCTCAATCCATCAATTCCAAC							GAAGCTAGAGGTGGATGCTTGCATTATTAGCTGGAGTAATGGATTTGGTGATTATGATTTATCTCTTCTTTTAGCAGGACATATGTAATT
						AACTTTATAATCCTTATCAACCACTTTCCCAACTTGACAACCTCCATGGTAATGCCATATGGTGACTACAGTGTCAATACAAAATTGTTC							AACTAAATATCATGTGAATTGACTTCAGGGTGCCATATTTATTACCTGGCACTACAGCACAACCGCATAAGTCATATCCGGCAGTTTTTC
						TAAAGAAACAGAGGCACTCAAATGTCTTGGTCGCAAATTGAGTGGAAAAGTTAACATTGTATTAAATAAAGATTGTGCTGTTGTAAAAGG							ATCTTTTAGCTTCAAGTTGCTAGATTTTATTTGTGTATAATATTGTTTCGTTCTTCTTCCTTGATGCTACTGGACATTAACTACGTAGAA
						GTACTTAAAATCGAATAAAGATGTCGATTCTATAACCTCTGCTATTGTTCTCATGCCTTGTACACATCTTTGTAGGTCTCTCGGATCTTT							T
						GAAGTAGTTGAATGTTACAAGTGGA
					CT21 Reverse sequence	TCATTCTTTCCATTCCTTGTTTCTCTGAGAAAGCCCCATATTCGACGTTTGCGAGAGATGCTACGTCATCACCAAAGGTTATTTCGTTCG						TG352 Reverse sequence	CTCCATGACAGTCGGGTATGCATCCTTGAGGTCGATAACAGCAATACCCTCAGGGAATTTTCTTATCAAGATAAGTAGTTGCTCTTTATT
						ATTACATCATAATAGGAGGAGGAACTGCTGGTTGTGCATTAGCAGCAACACTCTCACAATCGTTCAATGTTCTGTTATTAGAAAGAGGTG							TTTCAGAGCATGTTTCGACTGTTGACAAATAATAAGTGAATTTATGTTACTAAAGAGTAAAGACACACAGATTCAGAGTTGATTACAAAT
						ACTTACCCTATGGAAACCCAAACATCACAAACATTAACGGTTTCTCAAGCAACTTAGCCAACATTTCTCCGTCATCTCCCTCGCAACTTT							GACTTAAAGACAGAGGAGTACAATTAAGAAGACCTTAATTTACCTTATAAGAAAAGCGATTGCCATCATAATATACTTTGACGTTTTTCC
						TCATCTCTACAGACGGTGTATTCAACCACCGTGCTCGCGTCTTAGGTGGTGGTTCAGCTATTAATGCGGGGTTCTTTACGAGGGCGAGTG							TCAAACTGTCAAACACAGGTTTATTGCCAATTAAATCAACATAACATGCTTCATTGATCTGTTCTGGTGTGAAAGCTTGCCTTGTCTGCA
						ATGAGTACGTTAAGAAAGTGGGATGGAATGACAAGTTAGTGAGAGATTCGTATGAATGGGTGGAAAAGAAAGTGGCGTTTGAGCCACAAG							TGTATGGAAATTAATTAGTTATCAATATTACAAGTACTACGACTACAGAATATGTCACAGTTCCCTATAAGATAACAGGACAAGACACTA
						TAAAGCAGTGGCAATCTGCTGTGAAGAATGGTTTGTTGGAAGTGGGAGTGAAACCGGATAATGGTTTTACGTATCAACATTTATATGGGA							TTAATCAAGGTGGAG
						CTAAAGTTGGTGGAAGTATATTTGATTCACAAGGACACAGACATACTGCTGCGGATTTGTTGGAGTATGCTAATCCTA
Alternaria alternata f. sp. lycopersici	Asc	(Ch03)		lag1	AACAATTCGAAAACTTGTTCTGCAATTCATTTGAAACTACAACAATAGAAGAAGAAAAAAAAAGTTCAATTCAACAGATTTTTGAAAAAAAAAGTCAACAGATGAAAAACCTGGATCACATCGCTGCTTCGGTTGATTGGGAGAAAGAGTCTCTCCCTGAGTACCAGGATTTGATATTTCTCTTATTTTTTGCTCTCTTCTTCCCCGTTCTTCGATTCATACTCGACAGATTTGTTTTCGAGGTAGTAGCTCGGTTGGTTGGCTATCTCAACTAATTTTGATTAGTTTTTTTCCCAGTTTTCTTCCCTCCTCTGTTTTTTTTTTCTTTTCTGTTTGAAATTTGAGATTGATTTGGACGCGTGCTTATATTGTTTACTCTGATGCTAGGCATTGGCTAAG…
Cladosporium fulvum	Cf-1	(Ch01) TG301, TG236	RFLP		TG301 Forward sequence	TTGTAACTTACTAAATTAAGAGCTCAGGATGAACAGAACACGAATTATTAGTTCATATTAAGCAAGAAACTTAAAAAACTTCACCTTCTC						TG236 Forward sequence	AGAAATATACTTCAATTATAAATAGCCCAAGAAAACCACCCAAAGTGACTGGATGTTTAAAGGAACGCCTTGCAGTTATTTAAGGGATGA
						CAACATACTCTACAACAAACTCTTTTGTCTTGATATCTTCATCTGCCACAATCCCAGTGCCACATTTCTCAGTCTGCACGTTATGAGTCA							AGGAAGGAAAAGAGCAGTTCTAGTTGAGGAAAACATTGTTTCAAAGTCTAAAATAAACCTAAAATGCACAAAGAAAACTTTGTATATTGA
						ACAAAACTTTAGTTTTTTAGATGATTATTGCTTGGTTTTCAAAAGAAACGAAAATAAGAAGAATACAAAATAACCAACATTTCTTTACTT							AGTTCTGCTGCACTCTGTTCTTTCCATATCCTAATTCCTTCACTAATTGCTGTACAAAAAGGTTAGCTAACAAGTAAAATGCCTTCATGA
						CTTCACCAGATACACAACTGAATTAAATGCAAAAATAGATATGAAAAATGTTACCAGCCTGCACTTTTGATGCAGATTGTACTTGTTTGC							AGTAATCTTTACTCTTTTGTCAATCAAAAGAATAAGGTGTTCATTAATAGAAGATGTCCTAACAGCAAGATACAAACTTTTGCAGCATCG
						AATTGAAAAGTGTCGAATGGTCATTTTTGGTAAAAACTGATGAATGTGGTATTTTGAGAAAGGATTTATGACGGTCCTTTTGCTTAATTA							CGGATAATTCTTTTTCTCCTTTAATGAAGAAGTGGCAGGTCCTTATAATGAATGAAAAAGGAGGAAGTCGAAAAGAAAAAAAGGTGAAAC
						TCCCTCTTATAAACGTTAGTAAAGGC							CTCTTAATTTGATAAGCAGAAAAGCGAAACACATGCACATAG
					TG301 Reverse sequence	TATTCTGAATCTGGAAAATTGTTCTGCCAATTTCTTTGACCAACCAGACAATACCCTTTTAATCTAAGACCCTAATTACAAGGTTACTGA						TG236 Reverse sequence	GGGAGACAGCTTGCATGCCTGCAGGTTTAGTCTTTTTGAAAGGGTCGAGAGATTACATAACGTTGAGTCTTCACCTCTCCCTTGCCTCGC
						CAATCACTTTTGACACCAATGTCTTTGATAAAGCACTGTTAAAATTTTCAGATGTGCTTTAATACTCTGCATCCTTTTTAGGAACTCTTT							AAGAACGTTATTAAACTAGAAGAAAACAAATTCTAGGCATGTCTTTCTAAATGAAAGATGTTAGATCACTTAGATAACTAATTAGACATA
						TGTCTACTTTCACTTTTTAAAAGAAAGAACTTAAGGAGAGGACATACTTATTATTTTTGCATTTTCTATATCAAGTAAAGTGAGAAGACT							ATCCAATCAACTATTGGTGTTTTAGATAAATATTAAAATCTTCATGTGTGTCTGTACTTTTATATGATAAAAATAGATAAACTACTTTAG
						TCCATTAATTTGCATCCAGCGGATGCTAATGGCTACAACATAGCTACTTTAAGCAAATAGGTGATTTGATCAAGATTCTTTACGTTTTCA							AAGACCAAGTTAAATAAACACACTCCTATTTCCTATTGTAGAGTGTTGAAATCCCATTTACCCAACAATTTGTTTTTTGCTTTACTTTGT
						AGATCACAGCAACAAAAAGGGTTCCTTAAAAACCTAGCCTTTACTAACGTTTATAAGAGGGATAATTAAGCAAAAGGACCGTCATAAATC							ATAAAGGTGTATTTCCTTGTTTCTGGATAGTGATTCATCTCTTTAATGTCATTTCTTGTTACTTCTCCCAACAGAGTGAAGTCCCTCTTG
						CTTTCTCAAAATACCACATTCATCAGTTTTTACCA							TTGGAAATAAAGCACCAGATTTTGAGGCTGAGGCTGTTTTTGATCAAGAGTTCATCAAGGTAATATATTGGTGTTAAATGAATAAACAGTG
	Cf-2	(Ch06)		Cf-2	ATGATGATGGTTTCCAGTAAAATCTTCTCTTTACTTCAGTTTTTCGCTCTTTTAAATCTCTTTACAGTTACTTTTGCTTCGACTGAGGAAGCAACTGCCCTCTTGAAATGGAAAGCAACTTTCAAGAACCAGGATAATTCCTTATTGGCTTCATGGACGCAAAGTTCTAATGCATGCAGGGACTGGTATGGAGTTATATGCTTTAATGGTAGGGTAAAAACGTTGAATATTACAAATTGCGGTGTCATTGGTACACTCTATGCTTTTCCGTTTTCATCTCTCCCTTTTCTTGAGAATCTTAATCTTAGCAACAACAATATCTCTGGCACCATTCCACCTGAGATTGGTAATCTCACTAATCTTGTCTATCTTGACTTGAACAACAATCAGATTTCAGGA…
	Cf-4	(Ch01)		Cf-4	ATGGGTTGTGTAAAACTTATATTTTTCATGCTATATGTCTTTCTCTTTCAACTTGTTCCCTCGTCATCCTTACTTCATTTGTGCCCTGAAGATCAAGCTCTTGCTCTTCTACAATTCAAGAACATGTTTACCGTTAATCCTAATGCTTCTGATTATTGTTACGACTATACAGGCGTAGAGATTCAGTCATATCCAAGAACTCTTTCCTGGAACAAGAGCGCGGATTGCTGCTCATGGGATGGCGTTGATTGTGACGAGACGACAGGACAAGTGATTGCGCTTGACCTCTGTTGTAGCAAACTTCGAGGCAAGTTTCATACCAATAGTAGCCTCTTTCAACTCTCCAATCTAAAAAGGCTTGATTTGTCGAATAATAACTTCACTGGATCGCTCATTTCA…
	Cf-4A	(Ch01)		Cf-4A	ACACCCAAAGCAAACATCTCTTAATTAGTTTTGATCATTTTTAGTGCAGAAATGGGTTGTGTAAAACTTGTGTTTTTCATGCTATATTCCTTTCTCTGTCAACTTGCTTTCTCCTCATCCTCATCTCATTTGTGCCCGAAATATCAAGCTCTTGCTCTTCTACAGTTCAAGAACATGTTTACCGTTAATCCTGATGCTTCTTATTATTGTGAGTTTTCTCATCCAAAAACTCGTTCCTGGAACAAGAGCACAGATTGTTGCTCATGGGATGGAGTTCATTGTGACAATACAACAGGACAAGTAATTGAGCTTGATCTCCGTTGCAGCCAACTTCAAGGCAAGCTTCATTCCAATAGTAGCCTCTTTCAACTCTCCAATCTCAAAAGACTTGATTTGTCT…
	Cf-5	(Ch06)		Cf-5	TATTGAATCGGAAACAATAAACTCAAACTATGATGATGGTTACTAGCAAAGTATTCTCTTCACTTCAGTTTTTCACTGTTTTCTACCTCTTTACAGTTGCATTTGCTTCGACTGAGGAGGCAACTGCCCTCTTGAAATGGAAAGCAACTTTCAAGAACCAGAATAATTCCTTTTTGGCTTCATGGACGACAAGTTCTAATGCATGCAAGGACTGGTATGGAGTTGTATGCTTGAATGGTAGGGTAAACACGTTGAATATTACAAATGCCAGTGTCATTGGTACACTTTATGCTTTTCCATTTTCATCCCTCCCTTTTCTCGAGAATCTTGATCTTAGCAACAACAATATCTCTGGTACCATTCCACCTGAGATTGGTAATCTCACAAATCTTGTCTATC…
	Cf-19	(Ch01)		Cf-19	ACACAAAGCAAACATCTCTTAATTAGTTTTGATCATTTTTAGTGCAGAAATGGGTTGTGTAAAACTTGTGTTTTTCATGCTGTTAAAACTTGATCTTCTAGAATTCAAGAACATGTTTACCGTTAATCCTAATGCTTCTGATTATTGTTACGACTATACAGACCAAAGGATGCAGTCATATCCAAGAACTCTTTTCTGGAACAAGAGTACAGATTGTTGCTCATGGGATGGCATTCATTGTGACGAGACGACAGGACAAGTGGTTGAGCTTGATCTCCGGTGCAGCCAACTTCAAGGCAAGTTTCATTCCAATAGTAGCCTCTTTCAACTCTCCAATCTAAAAAGGCTTGATTTGTCTTTTAATGATTTCACTGGATCGCTCATTTCACCTAAATTTGG…
	Cf-ECP1	(Ch01) CT116, TG236	RFLP		CT116 Forward sequence	AGAGGTGTCATTTGGCGCATTCATGTCCATGTAAAATTATTTTACGAAACAAAAAAAGGAATTCGAAGCTAGAGGTGTCAGAAAAGTTAC						TG236 Forward sequence	AGAAATATACTTCAATTATAAATAGCCCAAGAAAACCACCCAAAGTGACTGGATGTTTAAAGGAACGCCTTGCAGTTATTTAAGGGATGA
						CACAGGGATAACTGGCTTGTGGCAGCCAAGCGTTCATAGCGACGTTGCTTTTTGATCCTTCGATGTCGGCTCTTCCTATCATTGTGAAGC							AGGAAGGAAAAGAGCAGTTCTAGTTGAGGAAAACATTGTTTCAAAGTCTAAAATAAACCTAAAATGCACAAAGAAAACTTTGTATATTGA
						AGAATTCCTTTTTTTTTTTTTTTTAAAAGGGAACAAGGTTGATCTGTTAATACAAAAGAAAATGATTGTCATCCATCACTTGATCTAAAG							AGTTCTGCTGCACTCTGTTCTTTCCATATCCTAATTCCTTCACTAATTGCTGTACAAAAAGGTTAGCTAACAAGTAAAATGCCTTCATGA
						TCCACTGGACAAAAACATCTAAAATCTGGAGGAACAAAGCTTAAAACAGAGCAGACATAAAGAGTAACTCCATTTGCGAGATTGTCACAA							AGTAATCTTTACTCTTTTGTCAATCAAAAGAATAAGGTGTTCATTAATAGAAGATGTCCTAACAGCAAGATACAAACTTTTGCAGCATCG
						GGCAGATTCAGGTTCCAATTGCAACTAGCTACAAGTGCTGGGTAGTGGATGACCAAAGAGAATTGGGAGGGTAGATTGCTTAGCTTCCAG							CGGATAATTCTTTTTCTCCTTTAATGAAGAAGTGGCAGGTCCTTATAATGAATGAAAAAGGAGGAAGTCGAAAAGAAAAAAAGGTGAAAC
						CTGTAGTTGGCACTGCACGAGGCTTCGAATCTTCAGCCTTTTCGTGTTCCTTGTTAA							CTCTTAATTTGATAAGCAGAAAAGCGAAACACATGCACATAG
					CT116 Reverse sequence	TTTTTTTTTTTTTCTCCAGATTTCGAAGAGAGGAAGAAGCAATAATGGATGTAATCAAATCTCAGCAAATATCTTCGAGGCCGATTGAGA						TG236 Reverse sequence	GGGAGACAGCTTGCATGCCTGCAGGTTTAGTCTTTTTGAAAGGGTCGAGAGATTACATAACGTTGAGTCTTCACCTCTCCCTTGCCTCGC
						AGGTAATTGTTCACCCGCTTGTGCTTTTGAGCATCGTAGACCACTACAATAGAGTTGCAAGAGACACAAGGAAACGTGTTGTTGGGGTTT							AAGAACGTTATTAAACTAGAAGAAAACAAATTCTAGGCATGTCTTTCTAAATGAAAGATGTTAGATCACTTAGATAACTAATTAGACATA
						TGCTTGGAACTTCGTTTAAAGGCACTGTTGATGTTACTAATAGCTATGCAGTGCCCTTTGAGGAGGAGGAGAGGGACCCTAGTATCTGGT							ATCCAATCAACTATTGGTGTTTTAGATAAATATTAAAATCTTCATGTGTGTCTGTACTTTTATATGATAAAAATAGATAAACTACTTTAG
						TTCTTGACCATAACTATCATGAATCGATGTTTTCCATGTTCCGTAGGATAAACGCAAAGGAGCATGTTGTTGGTTGGTATAGCACTGGTC							AAGACCAAGTTAAATAAACACACTCCTATTTCCTATTGTAGAGTGTTGAAATCCCATTTACCCAACAATTTGTTTTTTGCTTTACTTTGT
						CCAAACTTCGGGAAAATGACCTCAACATTCATGGGCTTTTAATGACTACGTCCCTACTCCAGTCTTGGTTATAATTGATGTCCAGCCTAA							ATAAAGGTGTATTTCCTTGTTTCTGGATAGTGATTCATCTCTTTAATGTCATTTCTTGTTACTTCTCCCAACAGAGTGAAGTCCCTCTTG
						GGAGCTAGGAATACCAACTAAGGCGTACTATGCAGTTGAGGAAGTTAAAGAGAATGCAACTCAGAAAAGCCAGA							TTGGAAATAAAGCACCAGATTTTGAGGCTGAGGCTGTTTTTGATCAAGAGTTCATCAAGGTAATATATTGGTGTTAAATGAATAAACAGTG
	Cf-ECP2	(Ch01) CT116, TG236	RFLP		CT116 Forward sequence	AGAGGTGTCATTTGGCGCATTCATGTCCATGTAAAATTATTTTACGAAACAAAAAAAGGAATTCGAAGCTAGAGGTGTCAGAAAAGTTAC						TG236 Forward sequence	AGAAATATACTTCAATTATAAATAGCCCAAGAAAACCACCCAAAGTGACTGGATGTTTAAAGGAACGCCTTGCAGTTATTTAAGGGATGA
						CACAGGGATAACTGGCTTGTGGCAGCCAAGCGTTCATAGCGACGTTGCTTTTTGATCCTTCGATGTCGGCTCTTCCTATCATTGTGAAGC							AGGAAGGAAAAGAGCAGTTCTAGTTGAGGAAAACATTGTTTCAAAGTCTAAAATAAACCTAAAATGCACAAAGAAAACTTTGTATATTGA
						AGAATTCCTTTTTTTTTTTTTTTTAAAAGGGAACAAGGTTGATCTGTTAATACAAAAGAAAATGATTGTCATCCATCACTTGATCTAAAG							AGTTCTGCTGCACTCTGTTCTTTCCATATCCTAATTCCTTCACTAATTGCTGTACAAAAAGGTTAGCTAACAAGTAAAATGCCTTCATGA
						TCCACTGGACAAAAACATCTAAAATCTGGAGGAACAAAGCTTAAAACAGAGCAGACATAAAGAGTAACTCCATTTGCGAGATTGTCACAA							AGTAATCTTTACTCTTTTGTCAATCAAAAGAATAAGGTGTTCATTAATAGAAGATGTCCTAACAGCAAGATACAAACTTTTGCAGCATCG
						GGCAGATTCAGGTTCCAATTGCAACTAGCTACAAGTGCTGGGTAGTGGATGACCAAAGAGAATTGGGAGGGTAGATTGCTTAGCTTCCAG							CGGATAATTCTTTTTCTCCTTTAATGAAGAAGTGGCAGGTCCTTATAATGAATGAAAAAGGAGGAAGTCGAAAAGAAAAAAAGGTGAAAC
						CTGTAGTTGGCACTGCACGAGGCTTCGAATCTTCAGCCTTTTCGTGTTCCTTGTTAA							CTCTTAATTTGATAAGCAGAAAAGCGAAACACATGCACATAG
					CT116 Reverse sequence	TTTTTTTTTTTTTCTCCAGATTTCGAAGAGAGGAAGAAGCAATAATGGATGTAATCAAATCTCAGCAAATATCTTCGAGGCCGATTGAGA						TG236 Reverse sequence	GGGAGACAGCTTGCATGCCTGCAGGTTTAGTCTTTTTGAAAGGGTCGAGAGATTACATAACGTTGAGTCTTCACCTCTCCCTTGCCTCGC
						AGGTAATTGTTCACCCGCTTGTGCTTTTGAGCATCGTAGACCACTACAATAGAGTTGCAAGAGACACAAGGAAACGTGTTGTTGGGGTTT							AAGAACGTTATTAAACTAGAAGAAAACAAATTCTAGGCATGTCTTTCTAAATGAAAGATGTTAGATCACTTAGATAACTAATTAGACATA
						TGCTTGGAACTTCGTTTAAAGGCACTGTTGATGTTACTAATAGCTATGCAGTGCCCTTTGAGGAGGAGGAGAGGGACCCTAGTATCTGGT							ATCCAATCAACTATTGGTGTTTTAGATAAATATTAAAATCTTCATGTGTGTCTGTACTTTTATATGATAAAAATAGATAAACTACTTTAG
						TTCTTGACCATAACTATCATGAATCGATGTTTTCCATGTTCCGTAGGATAAACGCAAAGGAGCATGTTGTTGGTTGGTATAGCACTGGTC							AAGACCAAGTTAAATAAACACACTCCTATTTCCTATTGTAGAGTGTTGAAATCCCATTTACCCAACAATTTGTTTTTTGCTTTACTTTGT
						CCAAACTTCGGGAAAATGACCTCAACATTCATGGGCTTTTAATGACTACGTCCCTACTCCAGTCTTGGTTATAATTGATGTCCAGCCTAA							ATAAAGGTGTATTTCCTTGTTTCTGGATAGTGATTCATCTCTTTAATGTCATTTCTTGTTACTTCTCCCAACAGAGTGAAGTCCCTCTTG
						GGAGCTAGGAATACCAACTAAGGCGTACTATGCAGTTGAGGAAGTTAAAGAGAATGCAACTCAGAAAAGCCAGA							TTGGAAATAAAGCACCAGATTTTGAGGCTGAGGCTGTTTTTGATCAAGAGTTCATCAAGGTAATATATTGGTGTTAAATGAATAAACAGTG
	Cf-ECP3	(Ch01) CT116	RFLP		CT116 Forward sequence	AGAGGTGTCATTTGGCGCATTCATGTCCATGTAAAATTATTTTACGAAACAAAAAAAGGAATTCGAAGCTAGAGGTGTCAGAAAAGTTAC
						CACAGGGATAACTGGCTTGTGGCAGCCAAGCGTTCATAGCGACGTTGCTTTTTGATCCTTCGATGTCGGCTCTTCCTATCATTGTGAAGC
						AGAATTCCTTTTTTTTTTTTTTTTAAAAGGGAACAAGGTTGATCTGTTAATACAAAAGAAAATGATTGTCATCCATCACTTGATCTAAAG
						TCCACTGGACAAAAACATCTAAAATCTGGAGGAACAAAGCTTAAAACAGAGCAGACATAAAGAGTAACTCCATTTGCGAGATTGTCACAA
						GGCAGATTCAGGTTCCAATTGCAACTAGCTACAAGTGCTGGGTAGTGGATGACCAAAGAGAATTGGGAGGGTAGATTGCTTAGCTTCCAG
						CTGTAGTTGGCACTGCACGAGGCTTCGAATCTTCAGCCTTTTCGTGTTCCTTGTTAA
					CT116 Reverse sequence	TTTTTTTTTTTTTCTCCAGATTTCGAAGAGAGGAAGAAGCAATAATGGATGTAATCAAATCTCAGCAAATATCTTCGAGGCCGATTGAGA
						AGGTAATTGTTCACCCGCTTGTGCTTTTGAGCATCGTAGACCACTACAATAGAGTTGCAAGAGACACAAGGAAACGTGTTGTTGGGGTTT
						TGCTTGGAACTTCGTTTAAAGGCACTGTTGATGTTACTAATAGCTATGCAGTGCCCTTTGAGGAGGAGGAGAGGGACCCTAGTATCTGGT
						TTCTTGACCATAACTATCATGAATCGATGTTTTCCATGTTCCGTAGGATAAACGCAAAGGAGCATGTTGTTGGTTGGTATAGCACTGGTC
						CCAAACTTCGGGAAAATGACCTCAACATTCATGGGCTTTTAATGACTACGTCCCTACTCCAGTCTTGGTTATAATTGATGTCCAGCCTAA
						GGAGCTAGGAATACCAACTAAGGCGTACTATGCAGTTGAGGAAGTTAAAGAGAATGCAACTCAGAAAAGCCAGA
	Cf-ECP4	(Ch01) TG236	RFLP		TG236 Forward sequence	AGAAATATACTTCAATTATAAATAGCCCAAGAAAACCACCCAAAGTGACTGGATGTTTAAAGGAACGCCTTGCAGTTATTTAAGGGATGA
						AGGAAGGAAAAGAGCAGTTCTAGTTGAGGAAAACATTGTTTCAAAGTCTAAAATAAACCTAAAATGCACAAAGAAAACTTTGTATATTGA
						AGTTCTGCTGCACTCTGTTCTTTCCATATCCTAATTCCTTCACTAATTGCTGTACAAAAAGGTTAGCTAACAAGTAAAATGCCTTCATGA
						AGTAATCTTTACTCTTTTGTCAATCAAAAGAATAAGGTGTTCATTAATAGAAGATGTCCTAACAGCAAGATACAAACTTTTGCAGCATCG
						CGGATAATTCTTTTTCTCCTTTAATGAAGAAGTGGCAGGTCCTTATAATGAATGAAAAAGGAGGAAGTCGAAAAGAAAAAAAGGTGAAAC
						CTCTTAATTTGATAAGCAGAAAAGCGAAACACATGCACATAG
					TG236 Reverse sequence	GGGAGACAGCTTGCATGCCTGCAGGTTTAGTCTTTTTGAAAGGGTCGAGAGATTACATAACGTTGAGTCTTCACCTCTCCCTTGCCTCGC
						AAGAACGTTATTAAACTAGAAGAAAACAAATTCTAGGCATGTCTTTCTAAATGAAAGATGTTAGATCACTTAGATAACTAATTAGACATA
						ATCCAATCAACTATTGGTGTTTTAGATAAATATTAAAATCTTCATGTGTGTCTGTACTTTTATATGATAAAAATAGATAAACTACTTTAG
						AAGACCAAGTTAAATAAACACACTCCTATTTCCTATTGTAGAGTGTTGAAATCCCATTTACCCAACAATTTGTTTTTTGCTTTACTTTGT
						ATAAAGGTGTATTTCCTTGTTTCTGGATAGTGATTCATCTCTTTAATGTCATTTCTTGTTACTTCTCCCAACAGAGTGAAGTCCCTCTTG
						TTGGAAATAAAGCACCAGATTTTGAGGCTGAGGCTGTTTTTGATCAAGAGTTCATCAAGGTAATATATTGGTGTTAAATGAATAAACAGTG
	Cf-ECP5	(Ch01) CT116, TG236	RFLP		CT116 Forward sequence	AGAGGTGTCATTTGGCGCATTCATGTCCATGTAAAATTATTTTACGAAACAAAAAAAGGAATTCGAAGCTAGAGGTGTCAGAAAAGTTAC						TG236 Forward sequence	AGAAATATACTTCAATTATAAATAGCCCAAGAAAACCACCCAAAGTGACTGGATGTTTAAAGGAACGCCTTGCAGTTATTTAAGGGATGA
						CACAGGGATAACTGGCTTGTGGCAGCCAAGCGTTCATAGCGACGTTGCTTTTTGATCCTTCGATGTCGGCTCTTCCTATCATTGTGAAGC							AGGAAGGAAAAGAGCAGTTCTAGTTGAGGAAAACATTGTTTCAAAGTCTAAAATAAACCTAAAATGCACAAAGAAAACTTTGTATATTGA
						AGAATTCCTTTTTTTTTTTTTTTTAAAAGGGAACAAGGTTGATCTGTTAATACAAAAGAAAATGATTGTCATCCATCACTTGATCTAAAG							AGTTCTGCTGCACTCTGTTCTTTCCATATCCTAATTCCTTCACTAATTGCTGTACAAAAAGGTTAGCTAACAAGTAAAATGCCTTCATGA
						TCCACTGGACAAAAACATCTAAAATCTGGAGGAACAAAGCTTAAAACAGAGCAGACATAAAGAGTAACTCCATTTGCGAGATTGTCACAA							AGTAATCTTTACTCTTTTGTCAATCAAAAGAATAAGGTGTTCATTAATAGAAGATGTCCTAACAGCAAGATACAAACTTTTGCAGCATCG
						GGCAGATTCAGGTTCCAATTGCAACTAGCTACAAGTGCTGGGTAGTGGATGACCAAAGAGAATTGGGAGGGTAGATTGCTTAGCTTCCAG							CGGATAATTCTTTTTCTCCTTTAATGAAGAAGTGGCAGGTCCTTATAATGAATGAAAAAGGAGGAAGTCGAAAAGAAAAAAAGGTGAAAC
						CTGTAGTTGGCACTGCACGAGGCTTCGAATCTTCAGCCTTTTCGTGTTCCTTGTTAA							CTCTTAATTTGATAAGCAGAAAAGCGAAACACATGCACATAG
					CT116 Reverse sequence	TTTTTTTTTTTTTCTCCAGATTTCGAAGAGAGGAAGAAGCAATAATGGATGTAATCAAATCTCAGCAAATATCTTCGAGGCCGATTGAGA						TG236 Reverse sequence	GGGAGACAGCTTGCATGCCTGCAGGTTTAGTCTTTTTGAAAGGGTCGAGAGATTACATAACGTTGAGTCTTCACCTCTCCCTTGCCTCGC
						AGGTAATTGTTCACCCGCTTGTGCTTTTGAGCATCGTAGACCACTACAATAGAGTTGCAAGAGACACAAGGAAACGTGTTGTTGGGGTTT							AAGAACGTTATTAAACTAGAAGAAAACAAATTCTAGGCATGTCTTTCTAAATGAAAGATGTTAGATCACTTAGATAACTAATTAGACATA
						TGCTTGGAACTTCGTTTAAAGGCACTGTTGATGTTACTAATAGCTATGCAGTGCCCTTTGAGGAGGAGGAGAGGGACCCTAGTATCTGGT							ATCCAATCAACTATTGGTGTTTTAGATAAATATTAAAATCTTCATGTGTGTCTGTACTTTTATATGATAAAAATAGATAAACTACTTTAG
						TTCTTGACCATAACTATCATGAATCGATGTTTTCCATGTTCCGTAGGATAAACGCAAAGGAGCATGTTGTTGGTTGGTATAGCACTGGTC							AAGACCAAGTTAAATAAACACACTCCTATTTCCTATTGTAGAGTGTTGAAATCCCATTTACCCAACAATTTGTTTTTTGCTTTACTTTGT
						CCAAACTTCGGGAAAATGACCTCAACATTCATGGGCTTTTAATGACTACGTCCCTACTCCAGTCTTGGTTATAATTGATGTCCAGCCTAA							ATAAAGGTGTATTTCCTTGTTTCTGGATAGTGATTCATCTCTTTAATGTCATTTCTTGTTACTTCTCCCAACAGAGTGAAGTCCCTCTTG
						GGAGCTAGGAATACCAACTAAGGCGTACTATGCAGTTGAGGAAGTTAAAGAGAATGCAACTCAGAAAAGCCAGA							TTGGAAATAAAGCACCAGATTTTGAGGCTGAGGCTGTTTTTGATCAAGAGTTCATCAAGGTAATATATTGGTGTTAAATGAATAAACAGTG
Fusarium oxysporum	Fr1	A very tight linkage between Frl and Tm-2 (Vakalounakiset al., 1997)
	I	(Ch11) CT168, TG523	RFLP		CT168 Forward sequence	CTTTTTTTTTTTTTTTAAAACAAAATCAATCTGGGTGTATATTTTACCTTTTCAAAACACCATCTGAAATAAATGTATATAGGATATGAA						TG523 Forward sequence	AAAACATGGAAGAGGAGGATTTCAGTCCTGTAGATGTTGATTTCAATCTTGTAAAGAATTTCCTGGATTCGTTTTCTTCTCAAGATGGAC
						CCGAAACCAAACTGGGAAAATGGATTCTAATGGAACTATAGGATATGTATTCAAGTCACAAATTATCTTCATTTTCAATCATATCGCGTT							TTCCAGGACCTGCTTCTAACTTGCTTGGACTTATGGGTCTACAGCTACCACCAGATGCTAGCAAAGGGAAATAACCATATTATACACAAA
						CCTCACTATCGACTACATATGTTTTGTGGCCGCCAATTACTTCCGCTTGTTTCTTCCCATCCCTCCATAACTGTATG							CTTGTTTCCTCATTCTTCTTTTCCTTGCCTTTTTCTAAACGGCAATCTTTACAATACTATGTATTACGTATGTTTTAACTTCAAACGGAG
					CT168 Reverse sequence	ACTTGGATTTTAAGGTGAGAGTTCAGGTTTTGGAAAATCATGATGGAGAAAGTTCTGTACAAGATCTTGATGATTCACCTGCTTCGATTG							AAAAAAGGAGGAGGTGGATTTATGTGGTATTTTCCATTTTTGACCATCAAATAATTTATATATTGATAAATTATGTAAAAAATATTATAA
						AGCTACAACACATTTCTGATGAACCCCAATTTGATCGAGTTATAGCTGAAGCACAACAGCTTGATGAATCTATTGTGATTCTATGGATGG							GTTGACGAAATTTATCATGACCAGGAAGTGAAGTAGTAGGTTTTGGTTGTGACTTTTTGACTTAGAACATCAAATTTGGAATAAT
						CAAACTGGTGCCGCAAATGCATATACTTGAAACCAAAATTGGAAAAACTGGCTGCTGACTACTTCCCAAGAACACGCTTTTACTCTGTTG						TG523 Reverse sequence	TGCTGCAAATGAAGATAAAAGACCACATTCACAAAACTCACTTTTAACCTGAAAGGAGAAAAAACATGAAGGAAATACTAACCAGGAACC
						ATGTCAATAATGTTCCACACAAGCTTGTGGTTCGCGCTGGAGTAACTAAAATGCCGACCATACAGTTATGGAGGGATGGGAAGAAACAAG							AACTCAGATTCATCTGTTCCAGCGATACAATGAGGAGGATTAGGTGGCTCAGGCACATCAGGATGATGCGAATCACGAAGTGCATAAATA
						CGGAAGTAATTGGCGGCCACAAAGCATATGTAGTCGTTAGTGAGGTACGCGATATGATTGAAAATGAAGATAATTTGTGACTTGAAGACA							GGCCATTTCTTCTCACAGAACACTTTTGCAAGTTTAACTGACTCATCAACCATTGCTGAAATTTGTCTATTTGGTGTCACCGGAGCCTAT
						TATCCTATACTTCCATTAGAATCCATTTTCCCAGTTTTGTTCTGGTTCATATCCTATATACATTTACTTCAGATGT							AGCAAAACAAATGGCACAAAATCACAATCTAACTGATATATGAGGAATAAGAATCACATGAATTGCTTAGCGAAACTAACGAGTTATCCA
													CTATAGTCACAAAAATAGTCGAAAAACAAACATTAGAACAACATACGAATAGAAAGAGAGAGAGAACAAAACAACTCAAAAAAGATAACA
													TAGATTGAATGAAGCTCCTTACTGG
	I2	(Ch11)		I2	ATGTTTCGGAAGCACAAGGATCATGTTAAGCTCTTAAAGAAGCTGAAAATGACTTTGTGTGGTCTTCAGATTGTGCTAAGTGATGCAGAGAATAAGCAAGCATCAAATCCATCTGTGAGCGACTGGCTTAATGAGCTTCGAGATGCTGTTGACTCTGCTGAAAATTTAATAGAAGAAGTCAATTATGAAGCTTTGAGGCTTAAGGTGGAAGGCCAGCATCAAAATCTTGCTGAAACAAGCAACAAACAAGTAAGTGACCTCAACTTGTGCTTGAGTGATGATTTCTTTCGTAACATAAAGGATAAGTTGGAAGAAACTATTGAAACGTTGGAGGTGTTGGAAAAGCAAATTGGTCGCCTTGGCTTAAAGGAGTATTTTATTTCGACCAAACAAGAAACT…
	I3	(Ch07)		I3	ATGGGAAATCTTGTGCTCTTCGATAAGAGAAAGCGCACAATTTGGCAGTCTTTTGATCATCCTACGGATTCTTTGCTTCCAGGGCAGAGTTTGGTTTCTGGCCGGAAGATCGTAGCAAGCGTTTCAGCAACCAATCGGAGTCAAGGTTTGTTTGCTCTTACTGTTCTCAAAGGAAGTTGGGCTGCTTACACGGATACTAATCCGCCTCAATATTACTACACTTCATACTATGCTGATAGTTCTTATTACAGTTTTAATGGTCAAACCTTTACTGTTTTACACTATCCTACTAATTCGACAGCTCAATTCATGAAGATTGGGCCTGATGGACATATAAAGGTATTCCAATGGTCTGTAGTTGATTGGAATGAAGTATCTGACATTTTGTCGCCAAATGTA…
	I4	(Ch02) CT75,TG91	RFLP		CT75 Forward sequence	CAGGGGATTGTCTTAGTATCATTTCTCCTTATTTTTCCTTCTTCACCATTCCCCCCCTCTTAATTCTCTTTACTCATAATTCATAAAAAA						TG91 Forward sequence	TAAAGAGAAACGCTAATTAAAGTATCATATTTAACTGAAAGATCATCACCTACACGCTATAAAAATATTTATGAACAAAGCATCTATGAT
						ACATGGCTACTGCAGTAAGTGCTGCAGTTTCTCTTCCTTCATCCAAGTCCACCTCCTTTTCCTCTAGAAACTCCATCATCTCTACAGACA							CTATGCGATGACTAATTACGAGAAAAAATATATATATCTATCTTTACAAATCGCTGCTAATTCCATGATTTATCAATATGAGAACAATAT
						AAATCAACTTCAACAAGGTGCCCTTGTACTACAGAAATGTGTCTGGTGCTAGTAGATTAGTTTCTATCAGAGCCCAAGTGACCACTGAGG							CACTACTTCACCGGGTGCTAAACCCTTGTGACTTTGAGAAA
						CTCCTGCTAAAGTTGAGAAGATTTCAAAGAAACAGGAGGAAGGTGTGATTGTCAATAAATTCAGGCCAAAGGAACCTTATGTTGGTAGAT						TG91 Reverse sequence	GGGGGGGGGGTTTTCAAATCATTTTTAATTAATTTTTTTTAAAAAAAGAAGCAAAAAATAAAAAAAAAGATTAAACTTAAGTCTCAGCAG
						GTCTGCTAAACACTAAGATCACTGGTGATGATGCACCTGGAGAAACTTGGCATATGGTTTTCAGCACTGAGGGAGAGGTCCCATATAGAG							CGACATATTAAAAAAATTATTTTGAAAATTGCTTCTTTGGTAGCAATTTTGTTTAATTTTTTTTTAAAAAAAAATAATCAAATTTAACAA
						AAGGACAATCCATTGGGGTAATTGCTGATGGTGTTGATGCCAATGGGAAGCCTCACAAGCT							ATCGCTGCGATAGCAGTGATTTTGCTTTTTTCGGACAAAATCGCTACTTCATCAGCGATTTTACCATTTTGGTTTTTAAAAAAATTTATA
					CT75 Reverse sequence	CCTTGTAAAGTAGTGAGCTGCTGGTGGGAACACCCAAGAAAAGCCATGCTGTACCGTTGAACTTGTAATCCTCGTGTTTCTCAAAGAACA							CACCGTTTTGAAATTTTTATCTATATTTTTCACTCTTTAGACACCGGACCCGAGAATGTGAGTACATTTTTTTAGGTCTGCGAGATTAAA
						TTTTCCACAGGAATGAACGGAAAGGAGCAATTCCAGTTCCAGTGGCAAGCATTATAACGGTGGCATTTGGATCTTTAGGCATGAGCATTT							GAAAATAAAAATAAAAAACCAGCTTTTTTTCTAGGCTAATTTGGGGGAAAGAAAACCTTGATTGGAATTTCCATTTATCA
						CTTTGCCTACAGGTCCAGTAATCTTGACCTCTGCTCCAGGCTTCAAGTCACATAAGAAGTTTGAGCAAACTCCTTTAACTTCTTCCCCTT
						TGTCATTGGTGTACACAAGCCTCTTGACACACAGGGAAACAGTTTTGGAGTCACCGAAGTCACCAAGGGCACTGCTAGCAATTGAGTACA
						ATCTAAGCTTGTGAGGCTTCCCATTGGCATCAACACCATCAGCAATTACCCCAATGGATTGTCCTTCTCTATATGGGACCTCTCCCTCAG
						TGCTGAAAACCATATGCCAAGTTTCACCAGGTGCATCATCACCAGTGATCTTAGTGTTTAGCAGACATCTAC
	I5	(Ch02) TG554, TG493	RFLP		TG554 Forward sequence	AAAAAATCTGTTTCTCGGGAATTGAAGAGTCAGTGATAGAACCCTGCTGTTGCTGATACTCAGAAAATAGTACAAATACTTTGCTCTGGG						TG493 Forward sequence	CTGCGCAGAAGACGAAAGTCCACCGCCGGCGACCTGAGACGGTGGAGGAGTAGTCACCCCAGGGTTTGGTCTTCCGCGTTTCCGCG
						GGGTTCCTTTAACCCAGCCATCTCTGAAATGACCCTTTGTATGGCCTGCTATGGCCTGGCTTGAAGGGAAGTTTTTTTTACAATGGATGC							ATTCAGTTGTACTGACGGAAGGGTCCGGAAATGAAGGGACCAGAGGAGTCGAGGAGGAGATTGGTTGCGCCGGCGTATTATCGTCGGC
						ATTGGTACATCCACATACCCTGCTGCCCATTTTGTCCCTGTATTGTTGTTACTTCCATGTTAATCGAAGAAGAGGAATACATATAAAGGA							GGCGGAGGTTGATCCCACGTTTTCCATTGATGCTTTGAACTGATTTTTTTCGCTCTATTTTCACTACTCCATCGGTAGTACTGTGCTCTAT
						GCTCTAACCAAGTAATTTTTAAAAACAGAGTTGGCATAAAAAAAGTCATTGCATCTTAAAGATATAACAACAAGGAGTACACAATTGCAA							TTATAGTTTTCAGAAAACAAAAACCGCTTCATTCAGAATCAAAACAGATTTGGAAATGAATTAATTTAAATCCCATTTTTGAAAAAAACAAAATT
						CTCCGTTATTTTGGTTTTATCTTTTTCTATTTGACCATAAATAATGGAACTCTTAAGTTTCTTTTTTTCAATTGATTTTGTCCTAATAAA							GGTCAAAATTGTGTTAAAAACGTAAAGAATAAAAAATCATTTTGTTTTACTCCTAACGATTTTCTGTGCTATTTAGGTAAAAATGTGATCATT
						TAAATAGTTGAAATATTTGCTTTTAA						TG493 Reverse sequence	GGGAGACAAGCTTGCATGCCTGCAGACATTCCATGTACAAGATAATGCTTGTTAGGTAACACACGTTGTTTCTTTTTCTCATATTTTCTG
					TG554 Reverse sequence	ATATTTACTACAGTTGTCTTCTTCTCTTCATTTAATGAGATATCAGTGATGCCTCATCAGAACCAGGTATTATTGTCATCAGGGAATAGA							CTCTTGGTTTCTTATGCAGACGTGGGTGAGAATGATTCAAGTCATTCAATGGATGAGGATCAAGCAAAAAAATCACCTGCACAGAAACGT
						GTGAATTGTGAAACAAATAGGAAATAATGCAATACTTGGGTAGAGTTTCAGTGAATATAATATCCCTTCTCTTATAAGGTAATTAGGGAA							AAAAGGCTCCGAAGGAGTTGTAGGAAAAGTTAGTATTACATTGAAACATGCCGTTTCTTCTTGTGCAGGTATCTTTATCGTATGTATTTG
						TGAAAATCCTACATATGACAAGTAAGAAGAATCATTGGAAGGAATGAACAATATATGTCACATCCTAATTCTATTCTGTGATAAGGTTCC							TTGTCGATATGCAGCGGCTTTTTGTTAGTACAGTCATATGTTGGGAAGAGGTCATAGTGAAATATGTTATTTTGTTGTACACCTTATATC
						CTGGTTCATAAACTCTAAGCTGACTGGTCATATCTCTCTACCAAGAGAAAATAGGGAAAATACCATACTCTTAAGATTCTATAAACCCTT							AGAGAGATGTGCTATGACCGAACACTTGTCTTGAGTTATAAGTTTCAACTAGTACAAGTAAATCAAAGACACATAGATTGATACTTATTT
						GATTGGTACATATACTTTTTAAGTTTGTAACTCTACCTGCTTTCTTAACCTAGTGATGGAGTTACCTAATGTGTTGAACCCCTGAAGGAT							GATCACAAATCAAATATGCATAACTGCTAGTAGCTTTTTCTTTTCCCGTT
						CAAGGACCATAAATAGTTGGAACAAGTCATCATTGCCTTTTA
	I6	(Ch10) CD34, TG63	RFLP		CD34 Forward sequence	not available						TG63 Forward sequence	CAGTTGACACAAGTAGTATAGTGGTTTCCCAATGTGTGACAAATGATAATTGCGTGGACCCAAATGGGTTGCCTGTGTTTGACAAGAACT
													TTGCTAACCCACATATTCCACTTTTCAAACATAGGCAACCTTGCACAAGTTTTAAGTTGTGTGAGGCATTTTGATTCGCACAAACTCGAT
													TTGTCATAACATAAAGAGACACACATAACTTGTGTCAGTTGTGTGAGGTACAAAAGTATTTTTTTTCTCGATCTGCATCAACTGGATATT
													CCAAAGTAGCCCAGAGTCCCCCTTCCTATTGCACAACATTCATTTTGCTCACTTTTCCAGACTTCGGTGAACAATTCACCATTTACTTGA
													ACAGTCTTTCCCCATAGTCGACCATAAAGACAACAACAACATTGTCCATACTTATACTTGCCTTTGACCCTCCCTATATCACATATTTCT
													AAGAGCACTCTAGGTAAATCGGATCTGCTATATTTTTAATAATCAACAGGAAC
					CD34 Reverse sequence	GTCAGAAAAACCAAATAGAAAAAACAACCTCTCAGAAACAGATTAAGATCAATATCCTCCCTTCAAATCATTAACCACATCATATGGTAT						TG63 Reverse sequence	GAGAAGGGAAATGAAGAACACTGTTGCCGAGATGTTGAATTTGCGTAAGATCAGGTAGTGAAGGACAGAAGTCTACTCTTATAATGTTAT
						GGGGGTAACTGTCTCCAGAGTAGCACCTTCAACCATGAACCCTGGTTTGGGTCCTAGTGGTTGCCTTTTTGTGCTGATGACTTCTCCTCT							CTGTTGTTTTTGTTTCTTCACATTTACCTACTATATGGGGGTTGGGGTCTGGCTTTCACAAACAACAGATTGCTTGCCTTTGGTATTTGA
						AGCCTTGGCGTCAGCCTTAAGTTGGTCATTCTTCTTGATCCTTTCCCTGACTTCTTCGGTGCATCGAGATTGCTGGACATGCTCAATCCT							GTTGGTGTAGTATTGTTTGCTTGGTTGTTGTATAAGTTGCTAGTTATTCTTTGTTAGTCAAAGATAATGTAAAATGATGCGGCTGATGTT
						CACATGGATCCTCTTTCTTAAGATCTTGTTACGAACCTGCTTGTTGACTTCAACACCAACGGCGCGTTTGGTAACATTCCAAACACGACC							TGACTGTGCAATTGATTTGCTATCAGTCAAGCCAAAGTTGCACTAAATGTTTGGCAGCCAGAGATTGCCCGGGGTAAGCAGAAGCAGATG
						AGTACGTCCATGGTAGAACTTGTGAGGCATTCCCTTGTGAATAGCACCATTCACCTTGATATCAACATAATCTCCGATTTTGAAAATCCT							GTTGAGCAGTGCAATGTACCTATTGATAACCGTATCCATGCCATTGAGATGGAGCTCAAGCTATGCATACAACAAATTCAAGGGTTAGAG
						CAAGTAGGTCGAAAGTGCGATGGTACCCTTCTTCCTGAAGGCGCGAGAGAATGAATCTCTCG							AAGGCCCTTGTAAGTTCACATCTGTCTTGTGGAGAATAATGAGGCATTCATCTAGTAATTTATGAACTGCATTATG
Globodera rostochiensis	Hero	(Ch04)		Hero	ATGGAAAAAGGAGAAAAATCATTGGTATGTCTATTGTCTACCAATACTGTAGTTTCAAGTGTTAAGAGCCAAAGTTTTCAACTGAATTTTGCTGATGAATATGTTTTTGATTTGGCAGCTACTATTAGAGGAACAAAAAACAAGAATCACGAATCTTATTGATGATTTCTTGAATGGCTTGAAGCAAATAATGAACAAAGAAGAAGAATTCATTGCTTCAAGATTGGATGGTATTGAAAAGCTAAGAATGGATCTAAGATTCCTTAGAACATTTGTCTTGTTTGGGAATTCGACGAATTTGAATGGCTTTTATTTCAGGATGAGTACTCATAAATTCAAATTCAATGTACGTACTCAGTTCCTTTTCCATAGAGATGAGTTAATCCTAGAGAAATACCA…
Leveillula taurica	Lv	(Ch12) CT121, CT100	RFLP		CT121	TAATTAAACCATCACCTAAAGGGAAAAAACCTTGTCCACCAACAACAAAGGCAACATGCCCAATTGACACATTGAAACTTGGGGCTTGTGTGG						CT100 Forward sequence	CTTTTTTTTTTTTTTTGAACGAATGTCAAAGTTGTTAAGATAACAAAAGGGCAAACATGAAAATTTCAACCACAACAACGACAAAATAAG
						ATCTTTTAGGTGGGCTTGTTCATATTGGCCTTGGTGATCCAGCTGTTAATGAATGTTGTCCAATACTTAGTGGGCTTGTTGAACTTGAAGCTG							TACCCAACAAAACTTTTATTGGTACAAAAGAATAAAAAATTCTACTCATTTGATTCATTAAAATCTTGAACTCTTGCATTCAACGCAAAA
						CTGCTTGCCTTTGCACAACACTTAAAGTCAAATTACTTAACCTCAAAATCTATGTACCTCTAGCACTTCAACTCCTTGTTACTTGTGGAAAGAG							GCCTTGAGGAAACCTCTTAGAATCAGCACAGTAATTGTAAACCATGTGTTTGGTCTGCACCCATAGTAGACTATTCCGTCCCTTACCATC
						TCCACCACCTGGCTACACTTGTTCCATCTAGGTAATTATAACTTTTCCTCCTCTATTTTTTCACTCGGTATCTGGTACTCGCTTTGCTACCCA							AAGATCATGTGTCTGCCATGGCTTCACGTTGTTTGTTGAACCGATAGACTTACGTGTAGAGGCACCTGATGATACTGCACAACCATCAAT
						ACCAATGATCGATAAAGCCTCAAAAAAACGAAGGGTGCTTAGTTATTAAACACCCGTCGTACTACTGTTTAAACATGCTTAGTAAAATTTATGAT							GTTAATGTTTCTGTAATAAGCACCGAATGGTGCAAGTGCCCAATCTGTTTTCACTCTGCCTCCTTGGGTTGCCCATTCATCTGCATTCCA
						TTTCACCATCTGACCTGACTAATTTAAATTAGAGGTGAGGTAACGCGACTTCATTTTTAGTGTCGAATATGAAGTCTATAGTTACTTAGGTCCC							TAAACTGCAGTATACTTTCATTGCTTGACTCTAAGGGAAATGGA
						CATCTTTATTGGTTATTAAGTAAATTTATGTATAGATATTAATTGATAACCTGATAAAAATGATATATATAATTAGTTACTTGTTATTACATATTAACA						CT100 Reverse sequence	TTTTTTTTTTTTTTTTCTTTAACAATTTCATCATCTTAGAAAATTATGGCTTCTAAATTTGCATCAACATTGCTTCTTCTGATTTCAGGA
						AATATAGATAATATAGAAATATATTAAACCTGATTTTACCTTGAATTTTAAATCTAAACTTGCGTTGTTATTCATTTGGTCTCTCAGAAAGGGAAAA							CTAATGAGTATCCAATTACTAGCCTCAGCTGGAAGTTTCTATAGAGATGTAAACATAACTTGGGGCGAAGGACGCGGTAAAATACAAGAA
						AAAAGAATAAGATACGAAATTTGCTGCTAATCTATCGCGAAATGAAACATATATTTTTTAATAATTCGTTAGTAACTAGGATTAGCTACGTATTTTT							GGCGGTAGAGGCCTTGCCCTATCGCTTGATAAACTTTCTGGCTCTGGCTTTCAATCCAAAAATGAGTACCTTTTTGGAAGATTCGATATG
						ATTGTTAATTAAACTTATTATTAATTTAAATTCTGATTAAATTGCAGGTTTCCAATCTGAAATTTGAAGAAATTGCATGGATTGCCATGAAAGGATG							CAACTTAAACTCGTCCCTAAAAACTCTGCTGGCACTGTAACAACTTTCTTCTTATCTTCACAAGGAGAAGGACATGATGAGATCGATTTC
						TCCAATTTATGATTTATTTAATTTCTCTCCACCCCACCCCACCCCTCAAAATTGTATTTTATGTATTGTTTTATTTTGGCTTTGTGGAATTGTTAT							GAGTTCTTAGGCAATGTCTCTGGCCAGCCTTACACTATCCATACCAATGTATACACACAAGGAAAAGGAAACAAAGAACAACAATTTCAT
						TTAATGGAATTATTATTATTATTATCATTATTAC							CTTTGGTTTGATCCAACTGCCGCGTTTCACACTTACACCATCGTCTGGAATCCTCATCGCATA
Meloidogyne spp.	Mi-1	(Ch06)			ATGGAAAAACGAAAAGATAATGAAGAAGCAAACAACTCATTGGTATGTTATTTTATAGAGTAAACTGTAAAGTATTGAATTATAGATATGTGGCTTTAAAATGTATTATTTTGGCAGGTGTTATTTTCTGCTCTTAGCAAGGACATTGCCGATGTTCTGGTTTTCCTAGAGAATGAGGAAAATCAAAAATCTCTTGACAAAGATGAAGTTGAAAATCTAAAATTGAAAATGGCATTTATTTGTACATATGTTCAGCTTTCTTATTCCGATTTTGAGCAGTTTGAAGATATAATGACGAGAAAAAGACAACAGGTTGAGAATCTGCTTCAATCACTTTTGGATGATGATGTCCTTACTAGCCTCACCAGTAATATGGATGACTGTATCAGCTTGTATCAT…
	Mi-3	(Ch12) TG180, TG68	RFLP		TG180 Forward sequence	TGGTTGAAAATCTCAGTGGACTAAGGGGTCATTATACTTCTTTACAGGAACAGCTCACTTCTTCAAGAGTAAGTCTTTGATTAGTTGTTT						TG68 Forward sequence	GGATTTTGATGAACTTGTATCTGTGCTTCTAGCTCCACCTAGGATGAGTTTGGATTTGTACGATTAACAAATGTTTGAGCTGAAAGAATT
						CTTCTGCTTTTGTTATTAAAGTTGCTTGCATCACCAGTGATACTTTCATGAACTTTAAGCTTCATTCAGGAACATTTAAACACCTTTGAA							AAATTTGATTACACCTGCCTTTACATATTTTTGTTGCGTAAGGATTTTCTATGAAGAATATATATGTATGTATGTGTAAAGGATGCACTA
						TGTTTGTTTTGTTCATTTCTGCAAACTGTCCAGAGTAGTATTGTTTTACAACTCTTTTCAGATTTTTGAATGATGGTTTATGAATATTAT							AGCATCTCGCATTTTGATAAAGAAATGAACTTTGGGCTTAACTCAACTCCAAAAGTTAGCTCATGAAGTGAGGATATCGCGTAAGACCGT
						AGATGTTTTTTCTCTCATTTTCTGCTTGATGATGGTGTTCCATGCATTCTAATCGGGTGATTAATTTAATGATTTTATTTGGGGCTTTCA							ATAAGGAGACCTAGAACCCATCCCACAACAATGTGTGACTCCAACACATTCACGCAAGTTCTGGGGAAGGGTTGCACTCGTAAGGGTTGT
						TGATATGTAA							GATGTAGGCAGCCATAATTGTGTGTACCCATTCGTTAGAAAACTACACTGTGCAAGTGGAGTTAAATTGTATCTTTTTTGGTTTTGTGTG
					TG180 Reverse sequence	AAAACTCTAATGTTGCCTTTCAATTCCTGCATTGGCAGAAGATTCAGAATGAACATCTAAATTTTTAATCCAAAAGTCAATTTAAGGTAG							AGTTGTTCAATCCCCTTGACATGAAAAAAAGAAGCAAAATTCAAGTATAATGGTAAAAGGGGATTCAAAAT
						ATTCACATTAGTGATCATAAAGTACCAGAATAGTATTGTGCAGTTTTTTACGCAGTTTCTCTCCTTCAACAATTTTAGTTTCGGCATAAG						TG68 Reverse sequence	TTGGGTCAGCCATAGTACTTCGTGATATATCTCTGACAGAAGATATCTGCTCAAGACCATGAACAATACGGAGACATAAGAAGGAAAGAA
						CAAGACGGCTCTGCAAGTCGAAAATAACATTCTTCTGCTCTTCATATTCTTCTTTTGTCCTCACAGCAGACATGTCGGACATCTAACAAA							GTTCAGTGCAGCACAAAATTTTAATAAGTTAACTTAAAGGGGGATAAGAGGCAAAACCAATATAAAAGTTTGGACAGACAAATTTTAATT
						GTGATTAAACATTTGAAATATTTGAGAAATATATCTTCTAAAAGCTCGTTGGATATTACACGGTAAATTCAAACAAACAAGGGTCATAGA							AGTATCAAAGAGTGAATGATGCTAAAAGAAGAGATGCTTAAATATCTGATACTATAAAGTAAGCCATGACTAATTGGTAATTATGAATGG
						AATGCTGTCACCTCA							CATATGATACGACTATCAGTTTTGACTGTTGTCTACAATAATGATTTCAGAAACATATGATATATTTCAAATAGAATTGAATAACAACAC
													TTGTTCAAATACCTAGCTCTCGGAGGCAGATCCAGAATTTTAGAAAGTGGGTGCAGTAAATCACAAGAGTACACCTCTGCTAGAATGGGT
													GTGTACTGTAACAAAACCTGTTTTGATATGCATAT
	Mi-9	(Ch06) REX-1, C8B	STS		REX-1 Forward sequence (5'->3')	TCGGAGCCTTGGTCTGAATT						REX-1 Forward sequence (5'->3')	TACCCACGCCCCATCAATG
					REX-1 Reverse sequence (5'->3')	GCCAGAGATGATTCGTGAGA						REX-1 Reverse sequence (5'->3')	TGCAAGAGGGTGAATATT-GAGTGC
Oidium neolycopersici	Ol-1	(Ch06) P1349, H9A11	CAPS/AFLP, SCAR/RFLP		P1349 Forward sequence (5'->3')	TGCTAAGAATCAGAAACCACACCT						H9A11 Forward sequence (5'->3')	TGCTCTAACAAAATCACCAAAATC
					P1349 Reverse sequence (5'->3')	ACAACAAGCTGATCCACCTAAAGA						H9A11 Reverse sequence (5'->3')	AAATGGTCAAACAAAGTCTATTGAG
	Ol-3	(Ch06) P13M49, H9A11	CAPS/AFLP, SCAR/RFLP		P1349 Forward sequence (5'->3')	TGCTAAGAATCAGAAACCACACCT						H9A11 Forward sequence (5'->3')	TGCTCTAACAAAATCACCAAAATC
					P1349 Reverse sequence (5'->3')	ACAACAAGCTGATCCACCTAAAGA						H9A11 Reverse sequence (5'->3')	AAATGGTCAAACAAAGTCTATTGAG
	Ol-4	(Ch06) By-4, Aps-1	CAPS		By-4 Forward sequence (5'->3')	CATAGTGTAGCTTTGATTCTTGTA						Aps-1 Forward sequence (5'->3')	ATGGTGGGTCCAGGTTATAAG
					By-4 Reverse sequence (5'->3')	CCAATTGCCGGGAAGGAA						Aps-1 Reverse sequence (5'->3')	CAGAATGAGCTTCTGCCAATC
	Ol-5	(Ch06) TG25, P2147	SCAR/RFLP, CAPS/AFLP		TG25 Forward sequence (5'->3')	TAATTTGGCACTGCCGT						P2147 Forward sequence (5'->3')	TAACAATCTCGACCATAGTTCC
					TG25 Reverse sequence (5'->3')	CATGTTGYGYTTATCRAAAGTC						P2147 Reverse sequence (5'->3')	CCATACCCGAATTTCCTTCC
	Ol-6	(Ch06) GP79L, 32.5Cla	CAPS/RFLP		GP79L Forward sequence (5'->3')	CACTCAATGGGGGAAGCAAC						32.5Cla Forward sequence (5'->3')	ACACGAAACAAAGTGCCAAG
					GP79L Reverse sequence (5'->3')	AATGGTAAACGAGCGGGACT						32.5Cla Reverse sequence (5'->3')	CCACCACCAAACAGGAGTGTG
	ol-2	(Ch04)		mlo	ATGGAGGCAACCCCTACGTGGGCAATTGCTGTGGTTTGCTTCATCTTGCTCGCTATTTCTATTTTTATTGAACAAATTATTCATCACATTGGAGAGGTACCTACTATATAATTTCAAAATCTTTTACTAGATCGATATGAACAAAATATGCTTATTAATTGTTGGGAAAACCATTTTCTTTTTTAGTGGTTACTGGCTAACTTATGTGTCCCCAAGAGTGTTGGTTATTCATGGCATCCTTGTATGGCAAAGGAAGATGCCAAGTCTGAGTATGATGACCCTTGTCTACCAAAGGTACGCAATATACGATAAGTTAAGCTCAAGTATCATATTTTTATATGATATTAGAGGTCGTAGGATTAAATTTCACTACCACCTAACTTAAAAAGAATTTTTTAC…
Phytophthora infestans	Ph-1
	Ph-2	(Ch10) CP105, TG233	RFLP		CP105 Forward sequence	not available						TG233 Forward sequence	ATAGCTGTTAATTCTCCTTCCACGTCACCCTCGTGTCTGCGGCGATTGCTTACATTTACTTCTCCACTGTATTTGTATTCATTGATCAGT
													GGTTGGGACTTTGGTCATCTCCCGGTATACTTAACGCCATCCTGTTATCCGTCGTTGCTCTATTCTGCATTTTGAGTTACCCACTTGCAA
													TATACACTGATCCGGGTCGGGTTCCTAGCTCATTCATACCCGATGTCGAAAACCCGGAGAATACGGTTCAAGAGATCAAGCGAAAGGTTT
													TGTTCGTTTCTTACCTTAACAATTTACTTTAATGTCGTATATTCTACTTGTATTATGCTGCTTAGTGCACAGAGCTGCTTTTTTTTTTTT
													TAAGGAGGTAAAGGCTAAAGTGTGTAAACTATTTAATAACACATTGAACTAAAT
					CP105 Reverse sequence	not available						TG233 Reverse sequence	GTCGTTTTACCAGTTAGAAATTGAGCTGAATGGACCATGCCTTTTTCTTGGGATGAAAATTGAGAAGGGAACTCTCTGAACAAGGGCATA
													CTTAGGAGTTGACGCCACTATTAAAAGGTTGTGATTTTTGTGGCCAGATTATAGGCTCTATTTACGAGTAGGGAAGAAAAGGGGTTATTT
													CTCTGCTAACCCTCTCTACTCATTATAGTCGCGACAACTAATTTTTTAAAGCACCTCACTATTACATTGTACTTCCATTGGCAGTGCATG
													CCACATTAGAGTACCTATTCAAAACAATCTCCATACAAGGGCAGGGGGACAGTGTTGGGTAATAGGTGACTTCTGCATGAAACTAAAAAC
													ATCTTCTTCTTTTTGCAGCATCAAGTAACAAAGGAGGTTTAGAACAGTTTGTTTCTTTTGCAATGGATTGGATTTTCTCGATATTGACAA
													TGAAATGCTTATCTAAAGAGGCAAAGACTTTAAAAGAAGAAAGTTTTGGGATAGAGCACAGTTAAAGGGGTTCCAACCTCGAATTCCATA
													AGTACAAAAGAATAATCCTCCGTGTTTTCATTCAGCTCACAGAGGGACGAAATCACTGTATACAGTTAACAGATATTGAA
	Ph-3	(Ch09)		Ph-3	ATGGCTGATATTCTTCTTACAGCAGTCATCAATAAATCTGTTGAAATAGCTGCAAATCTACTCGTGCAAGAAGGTACGCGTTTATATTGGTTGAAGGAGGACATCGATTGGCTCCAAAGAGAAATGAAACACATTCGATCATATGTAGACGATGCAAAGGCAAAGGAAGTTGGAGGTGATTCAAGGGTCAAAAACCTATTAGAAGATATTCAACAACTGGCAGGTGATGTGGAGGATCTATTAGATGAGTTCCTTCCAAAAATTCAACAATCCAATAAGTTCATTTGTTGCCTTAAGACTGTTTATTTTGCGAATAAGTTTGCTATGGAGATTGAGAAGATAAAAAGAAGAGTTGCTGATATTGACCGTGTAAGGACAACTTACAACATCACAGATACA…
Potato virus Y (PVY)	pot-1	(Ch03)		eIF4E	AGTGCTCCACAGTCCACAGAGCAGCAAAAATGGCAGCAGCTGAAATGGAGAGAACGATGTCGTTTGATGCAGCTGAGAAGTTGAAGGCCGCCGATGGAGGAGGAGGAGAGGTAGACGATGAACTTGAAGAAGGTGAAATTGTTGAAGAATCAAATGATACGGCATCGTATTTAGGGAAAGAAATCACAGTGAAGCATCCATTGGAGCATTCATGGACTTTTTGGTTTGATAACCCTACCACTAAATCTCGACAAACTGCTTGGGGAAGCTCACTTCGAAATGTCTACACTTTCTCCACTGTTGAAGATTTTTGGGGGTAAGTTTTTTTTTTTCCTCTTTCAAATTGGTGATAGTGTAGTGTAAGGGAAAACAGGGAGTGGATTGCAAGGTGGGGAATCG…
Pseudomonas syringae pv. Tomato	Pto	(Ch05)		Pto	ATGGGAAGCAAGTATTCCAAGGCAACAAATTCCATAAGTGATGCTTCAAACTCTTTTGAAAGTTATCGATTTCCTTTAGAAGATTTGGAGGAAGCAACCAACAATTTTGATGACAAGTTTTTCATTGGAGAGGGTGCATTTGGGAAGGTTTACAAGGGTGTTTTGCGTGATGGAACAAAGGTCGCCCTGAAAAGGCAAAATCGTGACTCCCGGCAAGGTATTGAAGAGTTCGGAACAGAAATTGGGATACTCTCACGCCGTAGCCATCCGCATCTGGTTTCATTGATAGGATACTGTGATGAAAGAAATGAGATGGTTCTAATTTATGACTACATGGAGAATGGGAACCTCAAGAGCCATTTGACTGGCTCAGATCTACCCTCCATGAGCTGGGAGCAG…
	Prf	(Ch05)		Prf	ATGGCCAAGGAGTGTCGCGATGCAATAGGTACTATAAACCTTGTGAAGGGCCAGCATTTAGACAGAAGGACCACTAATCAATTGGAGGATGCTATAAAGCACCTAACACATGTTGCTGTATTTCTCACAAATCTGGAGAAGCGTCACCCTGCTAATGGAATATCTGTACATCTTAGGCCTCTATTTTTAGAAGCTCATGATGGCTTTTCTCTGATGTGTTCTCATCCTCCTCGTTCTCAGTTTACCGTTAAACTGGATAACATTGCTGAGAAATTCAAATCTGCAAAGGCGTCAAGATCAACAAGGCAAGTGATCCCAGAGCTGCTGCAAATAATTGAACCCGAGAATATTGCTAAGCGAATCAAAGCTTCAAAGCCATCAAGATCATCTAGCCCAATC…
Pyrenochaeta lycopersici	py-1	(Ch03) TG479, TG324	RFLP		TG479 Forward sequence	CTCAGCTAGTAGACTACGATTACGATGATTACGAATATGAAGAGTTTCAGAACCGGAGCTGCGTAATGGAGGAATCTGAGGGATCGGTTC						TG324 Forward sequence	CATTATATATTGTTCATAGCTTAACTCTGGTAACGTATTTGCACAAAGAAGGGGCCAGTGGAAGCAATTCCTAATGAGAGTAGAGGCAGT
						CTCGAAGGGGAGTGCAGTGGGTGATTATGGGTGATCCTATGGCACAGAGACACGTGTATGCCCAGTGGCTCTCGAAGCTTCTAGGTGTCC							AGAAGGAGTTGAAGAAATAAAGAGAAAGCAGAAAAGAGTGAAGAAAAGAAGCATGGTAAGAAGAGAGAAAAATATTAGAACTATTTTCCA
						CTCATATTTCCATGGGTTCACTCGTTCGCCAAGAGCTCCACCCTCGTTCTTCTCTCTACAAGCAGGTTTTTGTTTATTCTGCATTTCTGT							TCTTAGCAAGGGAACAAATCATTTGATGGGCTGGACTGATGCTTAACAATGATGGTGCACAAATGAGGAAAAAAGAAAACAAAAGGAGAA
						TTGTTTGAGCTTTCAATCTATCTGCAATGGAAATATGAAAATAAAGATTGTTCTTTTAGTTATTAGCTGGTCATATTTTTGACAAATTGT							AGAGTATTGCTACTGAACCTTTAGACTTAAAATACTAATACAACAGATCAGTTGCTTCTCTTTTGTCAGTTCAAAGGTTGGACTAGAAAA
						TAAAATAATTGAAAGAATTAACTTTGAATTGAGGGATTGAATTACAAAATTTACATATAATTGATCTATGCTAGCTCAGAATGAAAAGTT							GTTTGTTTAAGGGGTTAGTTTAAGAGATGTACTTTTTTCACTTGGTTGATGGATAGTGGTGATTATGAACTCGAAACCTTGAGGAAGAGG
						TATAAGCTTGATTGAGCTCAAACCT							GGGATA
					TG479 Reverse sequence	AAACATCACTTTTGAAACATATAGATATTTGCACAAACAAAGTAAAACTACGTGAGAAGACCAAGTGAGTACCAACAGTTCCACAACAAA						TG324 Reverse sequence	AGACCAAGCATCCTTCTAGTAGTCCAACAGCAACTGATACTGCTACTCCTGTAGCCCGTAAAGGTCTATGCCCTGGCATAACCTGCGGTG
						TGGCATAGATATATAAACAATTCAGTGTGGTTACGTCAACTAGCAATCAGGTACTCCGTATATTAGCTATCAAACAAAAGATCTTTGATT							AAGAATGGATATCTTCGATTGCTGATGTGATGCTGAACTCCCCTTCTGACAGTGGTATCAGGAATCCCTGTTTTGGAGCCATATGTACCA
						TGATTTTTCCTCAAACAAGATACTTGAAGGCCTAAAATGACATTTTGAAACAGCACATTTGCATGTTGAATTCAGCAAGCACTAGTATTT							TTCCTGCTTGGTACTTCATACGATGAATACCCAGGAGTTGCTTGGTCTGTGATTAAAGAAAAAATAGCAAAATGAACAAATAAAGCACAA
						ACACACATCAAGAATGCTAAGGAGGGAATCTATAGTCCAATTCATTGAATGTTAAAAGAGGCAATCTACAATTTCATTCATCTCAAGTTA							TCCATAATGAGTTTCTAGATGTTGCTGTTGATGCATTTTATTGTGTTGGTGGGCCGTGGGGGATTGGGAAGGGGTAATCCGGACCACAGA
						CAATATCAATTTTTTTAGAGTATCTGCAACTGTAAAATTTAAAGCATCATTAGGTACCTGCTCTGCATGCACATGCAGGTTCTTCCTCGA							ACAGGTTACTCAAGGTAGCTTACTTTAAATTGAATGGTTAAACCTGCATGAAGCGACTTTTTATTACTATTTCATTTTCCTTATGGTTCA
						GACATCTTCCATGATACTTGAAGGCCTAAAATGACCACCCTCTGG							GAATATTGATTAGTGAATTGGTCA
Stemphylium spp.	Sm	(Ch11) TG110, T10	RFLP, cDNA clone		TG110 Forward sequence	GGGGATCGTCGACCTGCAGGGGGCTCAGACCCCTTACTCAAGAGGGCTTCTCTTCCTCTTATTGTCAGAAGTCAAATGGTTAAGTCCAGT
						TGGGGCAACTGGGCCAGACGACATTGATAGCGGAGTTTCCGTGGTAAGGTACAAAGCTTTTTGTCTGGGTCTTGGGCAGACGTACTCAAC
						TGGTACAAATAGAAAGGCTCGTCCAGTGAGTGATGACACTAGCGAGTAAACTGCAAAAGGGTCTTGCTTGGTATAATATAAGCGGATGAC
						TTAGTTATAATTAGCTCAGATGTGACTTCTTTGCTCGGTTTCGGTTGCTTGACTCAATAATGGCCCTTCAAAGTCATTGACTCCATATTT
						AGGGAACGGTTGAACTCCTTTTTTCTTTTTCAAGCTGTCGACAGTCATGTTCTTATATTTCTTTACTGTTCCGTACTAAATTCCTTTGTT
						CACCAATCAACTGACCCCCCCCCCCCCTGCAGC
					TG110 Reverse sequence	GGGGGGGGGGGGTCAGTCGATTGGTGAAAAAGGAATTTAGTACGGAACAGTAAAGAAATATAAGAACATGACTGTCGACAGCTTGAAAAA
						GAAAAAAGGAGTTCAACCGTTCCCTAAATATGGAGTCAATGACTTTGAAGGGCCATTATTGAGTCAAGCAACCGAAACCGAGCAAAGAAG
						TCACATCTGAGCTAATTATAACTAAGTCATCCGCTTATATTATACCAAGCAAGACCCTTTTGCAGTTTACTCGCTAGTGTCATCACTCAC
						TGGACGAGCCTTTCTATTTGTACCAGTTGAGTACGTCTGCCCAAGACCCAGACAAAAAGCTTTGTACCTTACCACGGAAACTCCGCTATC
						AATGTCGTCTGGCCCAGTTGCCCCAACTGGACTTAACCATTTGACTTCTGACAATAAGAGGAAGAGAAGCCCTCTTGAGTAAGGGCTCTT
						GAGCCCCCTGCAGGTCGACGGATCCCCGG
					T10 derived from cDNA clone	ATGGCCGCCCACTCAATCTTCACCACAACCAGCACTACCAATTCTTTCTTATACCCAATTTCTTCTTCTTCTTCTTCCCCTAACATTAACTCTTCTTTCCATGGTGTTTCACTTAATGTTAAGTCAAAATTTGGCCAATCTTTGACCCTTTATGCTGTCACTACCCCTAAACCCCTTACTGTTTTTGCTGCTACTAAGAAAGCTGTTGCTGTCCTTAAGGGCAACTCTAATGTTGAGGGGGTTGTCACTCTATCTCAAGATGATGATGGTTGTTTATACTTTCTTTTTATGCTTTAATTTGCTGCTTTTTGGGTTATGTATGTGGATTAAAGATGTAATCTTTATTACTAATGGTTCATACCCTTTTATCTGAATCTTTATCTGTTTCAATTTCCACCA…
					encoding chloroplastic
					superoxide dismutase
Tomato spotted wilt virus (TSWV)	Sw-5	(Ch09)		Sw-5	ATGGCTGAAAATGAAATTGAGGAAATGTTAGAGCACCTGAGAAGGATCAAGAGTGGAGGTGATCTGGATTGGTTCGACATATTGCGAATTGAGGAACTTGAAATGGTGCTAAGAGTTTTTAGAACCTTTACAAAGTATCATGATGTTCTTTTGCCTGATTCCTTAGTCAAACTCACAAAGATGGCCAAATTGACTGGGGAAATACTTCACCGGGTGTTGGGTAGGATTCCACATAAATGTAAAACTAACCTTAATCTAGAAAGGCTAGAATCACATTTGTTGGAATTCTTTCAAGGTAATACGGCCAGTTTAAGTCGCAATTATGAGTTGAATGATTTTGATCTGTCAAAATATATGGATTGTCTGGAAAAATTTCTAAATGATGTACTGATGATGTTC…
Tomato mosaic virus (TMV)	Tm-1	(Ch02) TG616, TG33	RFLP		TG616 Forward sequence	GAGACACGCTTGCATGCCTGCAGATATAATAAGCAGCACATAACTATACTTGTTTCCTTTTTCCTTACTCCTTGTGTTTGAAAGATGAAA						TG33 Forward sequence	AACCTGCAATTTCTGGAGTTACGTCGAAAATCTCAGAGCAGAATAATGCTAGGTACCTCAACCAGATGAGGCTTAGTATCTGTAGAGGGA
						GCAATAACTAATCAAACAACAAAAGTACAGATATGTACCCTTTTTTAATAGAAATTTCAAAATCCAATGTTCTGATGGTCTAATTGACTG							AACTATAAATCCTGATGTGTGTCAAGTCCAAGATTTTCAGTAATTTGAAATGAATAAGCTCTGATTGGAGAACAAAAGTTGAAAAAAAGC
						AGAGCAACCAAGCAATATTTTCTACTGCTTCCAATAACAACATACAGATTTAAATAATACTAAAAGAAATTACCTTATGTAGAAGATTAC							CACCCAATGAGAAAATAGAGCAAGTTCGTTTCAAAAGATTGTTGTCATCATCATCTCTCCACTCATGATGTCCAGGGGTAAGAAGGGCCC
						TTCACTGGTTTAGCAGAATCTCCCCACAATTCCTTTCTGATCAGCTTAAGAATTTCAATAATCTGTATTGAATGAAAGGGATATGTAAAC							TATATAGACCATACGGAGATCCATGAATTTCGTCACCAGTCCAGCGCTTAAACGGCTGCATATTATGCCTACTGAGAGGTTGGCATACAG
						AACATACAATGTATACCTCTTACAAAATAGGCTTCAGGGGGAACTGCGATTCGTCAAACTATTTACATCCCTAAACCCCCAATTCCTCCA							AAGGAACATGATTTGGATCACAATCATTGATTTGAGCTTTCTTTACATCGGATTTTTCAAACAGAATGTCTTTTATAATGAAAAGGTTTC
						CCCATCCCCTGAAATTTGTTCACTAGCGGCGGGAGAAAGTCTTTTATCCTATTTGTCACTTAAATGCAACTACTAATAGTCACC							CTCTTTGAATTTGTCTCAAGCACAAGTCGTATATTAGATCATGAACCTTACATGATATAATTTTTGTTTCATCTCGACTTTTGTTGCTGA
					TG616 Reverse sequence	CTCCTATAGGGAGACACCTTGCATGCCTGCAGATATAATAAGCAGCACATAACTATACTTGTTTCCTTTTTCCTTACTCCTTGTGTTTGA							CATGAACTAGACATCTGT
						AAGATGAAAGCAATAACTAATCAGACAACAAAAGTACAGATATGTACCCTTTTTTAATAGAAATTTCAAAATCCAGTGTTCTGATGGTCT						TG33 Reverse sequence	CCTGCAATTTCTGGAGTTACGTCGAAAATCTCAGAGCAGAATAATGCTAGGTACCTCAACCAGATGAGGCTTAGTATCTGTAGAGGGAAA
						AATTGACTGAGAGCAACCAAGCAATATTTTCTACTGCTTCCAATAACAACATACAGATTTAAATAATACTAAAAGAAATTACCTTATGTA							CTATAAATCCTGATGTGTGTCAAGTCCAAGATTTTCAGTAATTTGAAATGAATAAGCTCTGATTGGAGAACAAAAGTTGAAAAAAAGCCA
						GAAGATTACTTCACTGGTTTAGCAGAATCTCCCCACAATTCCTTTCTGATCAGCTTAAGAATTTCAATAATCTGTATTGAATGAAAGGGA							CCCAATGAGAAAATAGAGCAAGTTCGTTTCAAAAGATTGTTGTCATCATCATCTCTCCACTCATGATGTCCAGGGGTAAGAAGGGCCCTA
						TATGTAAACAACATACAATGTATACCTCTTACAAAATAGGCTTCAGGGGGAACTGCAATTCGTCAAACTATTTACATCCCTAAACCCCCA							TATAGACCATACGGAGATCCATGAATTTCGTCACCAGTCCAGCGCTTAAACGGCTGCATATTATGCCTACTGAGAGGTTGGCATACAGAA
						ATTCCTCCACCCATCCCCTGAAATTTGTTCACTAGCGGCGGGAGAAAGTCTTTTATCCTATTTGTCACTTAAATGCAGCTACTAATAGTC							GGAACATGATTTGGATCACAATCATTGATTTGAGCTTTCTTTACATCGGATTTTTCAAACAGAATGTCTTTTATAATGAAAAGGTTTCCT
						ACCA							CTTTGAATTTGTCTCAAGCACAAGTCGTATATTAGATCATGAACCTTACATGATATAATTTTTGTTTCATCTCGACTTTTGTTGCTGACAT
	Tm-2	(Ch09) allelic Tm-22	Tm-2		ATGGCTGAAATTCTTCTTACATCAGTAATCAATAAATCTGTAGAAATAGCTGGAAATTTACTGATTCAAGAAGGAAAGCGTTTATATTGGTTGAAAGAGGATATCGATTGGCTCCAGAGAGAAATGAGACACATTCGATCTTATGTTGACAACGCAAAGGCCAAGGAAGCTGGAGGTGATTCAAGGGTCAAAAACTTATTGAAAGATATTCAAGAATTGGCAGGTGATGTGGAGGATCTCTTAGATGACTTCCTTCCAAAAATTCAACGATCCAATAAGTTCAATTATTGCCTTAAGACGAGTTCTTTTGCGGATGAGTTTGCTATGGAGATTGAGAAGATAAAGAGAAGGGTTGTTGACATTGACCGAATAAGGAAAACTTACAACATCATAGATACA…
	Tm-22	(Ch09) allelic Tm-2	Tm-22
Tomato yellow leaf curl virus (TYLCV)	Ty-1/ Ty-3	(Ch06)		DFDGD-RDR	ATGGGTGATCCGTTGATTGAAGAAATTGATGTTCCTTCTTGTATACTGGATGCACCTTTACCATATTCTGTAGAGACGATGCTTGATAGAATCTGCAAGGAGCAGGGGCAAAAACCACCGTGTACTGGCATTAGAAGGAGGCTGAGCTCTATTGGTGAAAAAGGGTCATTAGAAATGCTCAAAATAATATCACGTCGTCCTATCAAGAAGAGTCTCTCTGCTTTTCTTGTTTACATGATTGATCGCTACCCGGATTGTCTCTCCTCTTCCTCTAGCCCATTCAATAGTCTACTCAAACGCTCTTCTTCCCCTGTTCTATTTCCATCTCCAGAGGGTAAACGTTTACAAGGTGAAAGTTCTTCTAAATCAAAGCTTGAGATGGGCTTATTGGCCTGTGCA…
	Ty-2	(Ch11)		TYNBS1	ATGGAGGTTGTCGTAGCAATTGGTGATGCTTTTCTCTCTTCAGCTTTCGATGTTCTCATTGATAGGCTTGCTCCTGAGGGTGATCTTCTCAAAATGTTTCGGAAGCGTAAGAATGATGTTGAGCTCTTAAAGAAGCTGAAATTGACTTTGCTTGGTCTTCAAGCTGTGCTAACTGACGCAGAGAATAAGCAGGCATCAAATCAATTTGTGAGAGAGTGGCTTAATGAGCTTCGACATGCTGTAGACTCTGCTGAAAACTTGATTGAACAAGTCAATTATGAAGCTTTGAAGCTTAAGGTGGAAGGTAAGCATCAAAATCTTGCAGAAAAAATATTGAAACATTGTAGATTTTGCAACGTGTGCTTGGGTGATCATTCTTTTCTTAACATAAATGAAAAG…
	Ty-4	(Ch03) C2_At4g17300， C2_At5g60160	CAPS		C2_At4g17300 Forward sequence (5'->3')	ATTTAACCGTGTCTGGGCAACTCAATGG						C2_At5g60160 Forward sequence (5'->3')	TTCTCGCGGCCTTTTCTCCTC
					C2_At4g17300 Reverse sequence (5'->3')	GCTCACTTTGCAAATCACATCCCCATTTCACC						C2_At5g60160 Reverse sequence (5'->3')	TCGTGATCGCAAACATATACTCGC
	ty-5	(Ch04)		Pelo	AACCTAAAACATTAAAAGGACACAAACCGTTAAAACCTATAAAAAGTCTTTTCTCCATTGAACTGAAGCAAATCTCATACGAAAAAAATTCTATAAAAAGTTGTTTAAATTCATCTTTTTTTCTGCTATTTACATGCAAAATTATTGAATTTTTCATTAAGTTGATAAATTTGTTTCATTCAATATGAAGATTGTTCGTAGAGACTTTGTTCCTGATGGTTCTGGTAGTGTAAAGGTAACTTTTTTATCTCTATAATTGTTGTTTAAATCTATAATTCGAGTAATTTTCGTGATTTTTTGAAACCCCAGATGAAGAAAACGTTAAAATTGATTTGGGTATTTTTTATTTTTTAATTTTCATGTGTTATACAGATAATTCCAGAAGAAGCTGATGATCTA…
	Ty-6	(Ch10)	SL2.40ch10：60348000...62811000
Verticillium dahliae	Ve1	(Ch09)		Ve1	ATGAAAATGATGGCAACTCTGTACTTCCTATGGCTTCTCTTGATTCCCTCGTTTCAAATCTTATCAGGATACCACATTTTCTTGGTTTCCTCTCAATGCCTTGACGATCAAAAGTCATTGTTGCTGCAGTTTAAGGGAAGCCTCCAATATGATTCTACTTTGTCAAAGAAATTGGCAAAATGGAACGACATGACAAGTGAATGTTGCAATTGGAATGGGGTTACATGCAATCTCTTTGGTCATGTGATCGCTTTGGAACTGGATGATGAGACTATTTCTAGTGGAATTGAGAATTCTAGTGCACTTTTCAGTCTTCAATATCTTGAGAGCCTAAATTTGGCTGACAACATGTTCAATGTTGGCATACCAGTTGGTATAGCCAACCTCACAAACTTGAAG…
Xanthomonas campestris	Bs4	(Ch05)		Bs4	ATGGCATCTTCTTCTTCTTCTTCTGCAAGTAATTCAAAGTATTATCCTCGATGGAAGTACGTTGTTTTTCTAAGTTTCAGAGGTGAAGACACTCGAAAAACATTTACAGGTCACTTATACGAAGGTTTGAGAAATAGAGGAATAAACACATTTCAAGATGATAAAAGACTAGAGCATGGAGATTCAATTCCAAAAGAACTCTTGAGAGCTATAGAAGATTCTCAAGTTGCACTTATCATTTTCTCAAAGAATTATGCTACATCTAGGTGGTGCTTGAATGAACTAGTGAAGATCATGGAATGCAAAGAGGAAGAAAATGGACAAACAGTCATACCGATCTTTTATAATGTGGATCCATCACATGTTCGATACCAAACTGAAAGCTTTGGAGCAGCATTT…
	rx-1	(Ch01) TG301, TG236	RFLP		TG301 Forward sequence	TTGTAACTTACTAAATTAAGAGCTCAGGATGAACAGAACACGAATTATTAGTTCATATTAAGCAAGAAACTTAAAAAACTTCACCTTCTC						TG236 Forward sequence	AGAAATATACTTCAATTATAAATAGCCCAAGAAAACCACCCAAAGTGACTGGATGTTTAAAGGAACGCCTTGCAGTTATTTAAGGGATGA
						CAACATACTCTACAACAAACTCTTTTGTCTTGATATCTTCATCTGCCACAATCCCAGTGCCACATTTCTCAGTCTGCACGTTATGAGTCA							AGGAAGGAAAAGAGCAGTTCTAGTTGAGGAAAACATTGTTTCAAAGTCTAAAATAAACCTAAAATGCACAAAGAAAACTTTGTATATTGA
						ACAAAACTTTAGTTTTTTAGATGATTATTGCTTGGTTTTCAAAAGAAACGAAAATAAGAAGAATACAAAATAACCAACATTTCTTTACTT							AGTTCTGCTGCACTCTGTTCTTTCCATATCCTAATTCCTTCACTAATTGCTGTACAAAAAGGTTAGCTAACAAGTAAAATGCCTTCATGA
						CTTCACCAGATACACAACTGAATTAAATGCAAAAATAGATATGAAAAATGTTACCAGCCTGCACTTTTGATGCAGATTGTACTTGTTTGC							AGTAATCTTTACTCTTTTGTCAATCAAAAGAATAAGGTGTTCATTAATAGAAGATGTCCTAACAGCAAGATACAAACTTTTGCAGCATCG
						AATTGAAAAGTGTCGAATGGTCATTTTTGGTAAAAACTGATGAATGTGGTATTTTGAGAAAGGATTTATGACGGTCCTTTTGCTTAATTA							CGGATAATTCTTTTTCTCCTTTAATGAAGAAGTGGCAGGTCCTTATAATGAATGAAAAAGGAGGAAGTCGAAAAGAAAAAAAGGTGAAAC
						TCCCTCTTATAAACGTTAGTAAAGGC							CTCTTAATTTGATAAGCAGAAAAGCGAAACACATGCACATAG
					TG301 Reverse sequence	TATTCTGAATCTGGAAAATTGTTCTGCCAATTTCTTTGACCAACCAGACAATACCCTTTTAATCTAAGACCCTAATTACAAGGTTACTGA						TG236 Reverse sequence	GGGAGACAGCTTGCATGCCTGCAGGTTTAGTCTTTTTGAAAGGGTCGAGAGATTACATAACGTTGAGTCTTCACCTCTCCCTTGCCTCGC
						CAATCACTTTTGACACCAATGTCTTTGATAAAGCACTGTTAAAATTTTCAGATGTGCTTTAATACTCTGCATCCTTTTTAGGAACTCTTT							AAGAACGTTATTAAACTAGAAGAAAACAAATTCTAGGCATGTCTTTCTAAATGAAAGATGTTAGATCACTTAGATAACTAATTAGACATA
						TGTCTACTTTCACTTTTTAAAAGAAAGAACTTAAGGAGAGGACATACTTATTATTTTTGCATTTTCTATATCAAGTAAAGTGAGAAGACT							ATCCAATCAACTATTGGTGTTTTAGATAAATATTAAAATCTTCATGTGTGTCTGTACTTTTATATGATAAAAATAGATAAACTACTTTAG
						TCCATTAATTTGCATCCAGCGGATGCTAATGGCTACAACATAGCTACTTTAAGCAAATAGGTGATTTGATCAAGATTCTTTACGTTTTCA							AAGACCAAGTTAAATAAACACACTCCTATTTCCTATTGTAGAGTGTTGAAATCCCATTTACCCAACAATTTGTTTTTTGCTTTACTTTGT
						AGATCACAGCAACAAAAAGGGTTCCTTAAAAACCTAGCCTTTACTAACGTTTATAAGAGGGATAATTAAGCAAAAGGACCGTCATAAATC							ATAAAGGTGTATTTCCTTGTTTCTGGATAGTGATTCATCTCTTTAATGTCATTTCTTGTTACTTCTCCCAACAGAGTGAAGTCCCTCTTG
						CTTTCTCAAAATACCACATTCATCAGTTTTTACCA							TTGGAAATAAAGCACCAGATTTTGAGGCTGAGGCTGTTTTTGATCAAGAGTTCATCAAGGTAATATATTGGTGTTAAATGAATAAACAGTG
	rx-2	(Ch01) TG375, TG157	RFLP		TG375 Forward sequence	AAACTTCTGAAACTACTATTTGATAATGAGATTGGTACATGTATATTGTTTGTCCTGTGTGCCATGGCATCTTTGCCTAGGCTAAGATAA						TG157 Forward sequence	TTCCTTTGGAAAAACTCATGAATGCACTGCAAGAATATCAAAAGAAAAGGTGTTGCCATTGCCCTGTTATACTTATATAGCATTCACTGT
						ATTGAGAGCCAAGGTAATTGTGGATAAAGGAGAGGAAATGATTGATTATTCTTAGACCTCCCACCACCTCTCTTAGACAGGTTAAAAAAC							CTTTTTCCCATTTTAAATTGTGCCATTTGACTTGCATGGAGATTAAGATATTAACTTCGTGTATTATATAATAAGTGGTCCGTAGCAACT
						GAGTTTGTTTAATGTAAGTACAAGATGCTATGTGAATGACGCTAGAATAATTCTTACTCTGCGAGATTGTAGTGATTGAATGATATTACA							ATATAGTTTTGAACTCACATAGATGGCATCAGTGTTTTAAGTCGATAATCAAGGTTTAAGCTTATTTAATGCTCATCAGATAGGGATTTT
						CCATTATTAAGTTTTGATTGCTAAATAAGATATAGGACCTCCTATTGAGTATGCATCATTTTGCATCAAGTAGGATTGAAAACATAAATC							AACCCTATGTATTTCAAATTTCATAAGCTTAATTTTTGTCCATTTATTTATATTAGAGTAAATTCGGACTTCAAACTTTATTCAGATTGC
						ACTTTTAGTTGGTTTTGATGAGATCGGCTGATTATATTCCACTTGATGGCAACTTGGGACAGTGTTGTGAAGGGTGATCGCCTTGTTGCC							AGCAATGACAAGCTCATTGCAAAATTAAAATTTTGGC
						AATGGCGAGAGGTGACCCTTCATCACCTTTTAACTAT						TG157 Reverse sequence	GGAGACACCTTGCATGAAAGCAGAAAACTTTGGTCCCGTTCATTCTGTATGCATCAATATTGTACAGGGGTTTCCCTATTGTGTCTTCTT
					TG375 Reverse sequence	TTCAACCCATCTAGAAGCAGAAAAGATCTCCAACTGATAGAGATATCACTCAATTGACCCTAACTTGCACAACAAGAAGTTAGTGTTTTGGA							TAAATAATACTGTTCAAGATAACAAGAGGAATAGACTTCTTTAATAGCTGAATTTGGTTCAAATTTCTGCAAACTATTATCACTTGCAAA
						CGGCAACAAGGGTCTGCCTCGCCACAAGGCGAGGCAAGCAGCAGGGCGCTCGCCTTTTGATGTGCGGCACCAATTAATACCAAAAAAT							TGTACTAAAGCCTGATCAAGTGGGGGGGNCTTGATTGAAAATTTGATCTAATTTAAGAACCTAGAACATACCTATAACTCTACTGCCTAC
						TAAAATAATTAACAGCATATGTAATAATCAAAATTTCAATAGCAATAACATATAAGCAAATATTTCAATTCAAAACCTAAAATCTAGAACTTGAA							GAATATCCTCGATGTCTGTTAGAGGAGCTGCATTGCTGATAGAGCGTTTATCTGGAAGATTAACCACCAATTGACCACAGGCACCACTTA
						TGATAAAAAACATAACAAAAGTCAAAACAAAGGTAGAAGTGACTCAGAAACCTCAAGAAGGAAAATGAAACAATGGAAGAAGAAATCTGAGGAAG							TATCTTGGCCCATCTCCTTGCGAACAGTTGTGCGAATATCATAGATGTCCCTTAATATTTTCTGAAACCTGGCGACTTTCTGATTTGCACT
						AAAAGAATAAAAATGCAACAGTTGGACTTCGGAGTTGCCGGAAAAGTCTTGCTGGTCACTGGAGAAAACACTAAAATTACCTTTTAACTTTTT
						AAAACCTAAAGTGATAGCCCTTTTTTTTTTAAGAAAA
	rx-3	(Ch05) TG351, TG60	RFLP		TG351 Forward sequence	CAGGAACTCTTTATTCATTCACAACATCACCAGCCACAAGCACACCTGGTGTCTCACAGACTCCATAAACAATCACAAACTCAATAGTGT						TG60 Forward sequence	CAAGACTCTCACTGTTGGGGCCGTCTAGGTTTGTGGTAGGTTCATCCAGTGCTAGAATTCCGCAGTTGAGACAAAAAGTTTCAGCCAACG
						TTCATCACACTGGGTATAACTAGGCAAAACACGTCCAAATAAAGATCAATAGACAGAAACAGGAACACAGGACAAGGATTGATAAGTAAT							CCAATCGTATGATGAGTGATGCAAGGACCTGAAGAATAACAAAACTCCGGTAAAAAACCAGTTCAAAAGAAAAGAAGAAAAAAAAACTCA
						AGTAATAAAATAAACTGCAAAAGAGCGAACGAGTAAATGGTAAAATTGGTTTTCATACTCGACGAAATCATGAAATACTAGTTCACATAA							AGTTCAGTGAAAGTTCTGTTGGGGTTCGGATTTTTTCTTTTTCCTCCATTTTATTTGAAGAGAAGGTGGGGCTGAGAGGAAGCTAAGCAA
						GTAGCAACTATATCCCCATAACAAACAAAATTGAAAACCCAAAGGTTGGGATAACAGTAACAGCGATAAACAGAAATCCAGAAAGCCCCT							AAGGAGAGTTCAAACCAAAGCTTTATTGGCATATAAATTAAGTGAACACGATAAAGAAAAAATAAAAATTGAGATGACTGATCACCTTTT
						ATTGCTCTAAGCTTAAGTCTATTCTTCTGCGGCAGTTTCACCGTTCTTCTTGTTGTGCTTCCTAGCATACCTCTGGTTCCTCAAGAA							GGCCAGCACTACACCTCCCTCGCATTTCTAGTTCAGTATCACCAGTCAACATCACAACCTGTGAATCACAAGCATTATTATAAAAGTGCG
					TG351 Reverse sequence	TTTGATTGTGAGATCGAAGATCAGAAATGGCCAAGTCGAAGAATCATACCGCACACAATCAGTCCTACAAGGCTCACAGGAACGGAATCA							GAAACTATCAACAAATGTTCATGGGCTTTTACTGCAAAGTGCACATTTCACAAAGAAAAAGA
						AGAAGCCAAAGAGTCACCGTCACAGCTCCACCAAAGGGGTATGTTGAAAAAAACGTACTTTTTTGTACTTACCGATGTTTGCTTATTATG						TG60 Reverse sequence	GAAGCCTGTCAGAATCTCAACTCCAAAGTTGCGAGTCCAGAAAGGATGCGATTTTGGCTGAAGTGAAGAAAAGTAAGGATTTAATGGGGA
						ATATTTTTGCCGTTCATATCAGTTTGTTTTACAGCTTTAGCTCTAGGTTATCAATGGGTTTATAGAAAAATGAGTTTATTATTGTTCTGT							ACCAGGATAGGTTGAGACGTAACATTGAGGATAACTTGAACTATCGTAAAATTAAGTCTGAAGTTGATGAGCTCACTCATGAGATTGAAT
						TTAGTTACATTGTAGATTTAGAAGTTGAATCTTAAAAAGTGAAAAACTGAGCTGATAATGTGTTGATTTTGGATTTTGAAGTTATGCTTA							TACTGGAAGATAAAGTGCTGACGTTGGGTGGGTTTTCTTCTGTTGAAGCTGAGCTTAAAAAGCTTTCACACGAAAGAGAGAGGCTACTCT
						AGCATAAATTTTACTTGGAAAAAAGTTTGAACTTTCTGAGTAGAAGCCCCAAACAGCATATACTTGCTGAAAATATTTGAAAATCAGGTC							CTGAGGTAAGAATCTATATCTATATGAATATGTTGGGCAATTACTTTTGGTATAAATATCCAACCTATGAAATCATGTGCTAGCTTTTGA
						AAATTTCAAGGCCAAAC							CTCTTGATGAACGTGATTAAGATTGTAGAACTTTTCTCTTCTGGATTCCATATGATTTCAGTAAAGATCGCCATATGCGCAAGCTTAACC
													ATGATGGAAAGTTCAATTCAAGAGGCCAATAATATGGTCTGGTTTACTTTTCCAGCTAGAAC
	Rx-4	(Ch11) CosOH57, SL20181	CAPS, ASPE assay		CosOH57 Forward sequence (5'->3')	TGCCCAAAAGCACAGTACAA						SL20181 Forward sequence (5'->3')	TCGACTATGCCATTTTGCTTG
					CosOH57 Reverse sequence (5'->3')	CGCCTCCTATCTTCCAAAACTT						SL20181 Reverse sequence (5'->3')	TTCAGGTGCAGTAGAAAGCTCA
	Xv4	(Ch03) TG599, TG134	RFLP		TG599 Forward sequence	TGCTTTGAGACAGATGTCTCTCATTAAGTGACTGAAGCTTTCTTCTAGTTGGCTAGCATATTCATTTTCAGCATATAATCTGTATCATGA						TG134 Forward sequence	ATAACTATGTTATATTATCTTTTCTGCTACACAATTGTCACAGAAGTGTTTCATTGTTAATGTTGCCTTCATTGTAATGTTACTGTAGGC
						ACAAAATTGCGACAGTATTGAATTTTTATTGTTGAATAGTCTTTTTATTATCCCCGAAGTTGAGGGTGGAACTTACATTTTCTGTTGATC							GAATGTGTGTTTTTGGCTTTCATAGCCCTATTCATGAACAAGCACAACATGGATGGTAATTTGGACCCCCTTTTCCTCTCCATACCCTCT
						CTTGCTTGCTGTTTTTGTAAACAAAAAAGCGTCACCCATTATTTTTCTTTTATTCTTTCTAGGTTGGGACTAAGATTTTTTGAAATGAGA							TAACCCTCCTAGAATGCCCCGATCATTTCATTGTGTTTTTTTTTTATAGAAATAATTTGAAGATTCTCAAAGAACTAACCGGGACTTGGA
						AAGGTATTCGCTACCTTGAGGGCTGTGGTTGAAGTGATGGAGTATCTGAGCAAAGATGCAGCTCCTGATGGTGTGGGAAGGCTTATAAAG							ATTGTGATATGCTTGAAACTTATGTGATAATTCGGGACAGGAGCAGCCAAACTCCTCTTGTTAGTACCTTTAAAGATTGTTTACTTTGTT
						GAGGAGGGAGTATTTCCTTTCATTTCTTTGTATTTCCGTGTGTGTATAGTCCGGAACTGGTTCCCTACTTATGAATTCTTTCATGGTTTG							AGATGCTTATAGCCGGCTAAGAAACTGCTTTCTTTATAGTCTATTCAAGTCTAAATAGTACTGTAATTTGTTAGTTACTTAGGCTTAGTC
						GTCAATTGAGAAGGATCAAGAAATCTGATGCTACTTTATCATGGGAACTT							TTGGTGATCTGTTTAAAATATCAGCTGTATACCAATGATCTCTTAGTACAG
					TG599 Reverse sequence	GCTTGCATGCCTGCAGAGTGGTCATACAATAAAAGGTAAAAATCAACATTCTTACCTCTGGAAAGAAACCAATAGCATTGGTCAATGATG						TG134 Reverse sequence	CGCATCAGTAAAAAAGAATCAATTTTTCCCAATTAAAAAAAAAAAAGCAAAAGAATCTAAAGACAACCCATTTCAAAGACGCATGTGAAG
						CTGCCTCTAGAGGAACAATATTGTATGGTGCAAGTTCCCCTGATAAAGTAGCATCAGATTTCTTGATCCTTCTCAACTGACCAAACCATG							TCCAAACCCCACCAATAAAAAACTAACCAATTTCACCAGAAAACTTCACCGAACTCAGCCACCACTATAAAGTAAGGGACTGTAATCTTG
						AAAGAATTCATAAGTAGGGAACCAGTTCCGGACTATACACACACGGAAATACAAAGAAATGAAAGGAAATACTACCTCCTCCTTTATAAG							AAAAATGATTTGGGGGTGTTGAAGATAAAGAAAAAAGCTCACTCTTTTTCAGAGGTTGGTGAGAAAAGGGTCACACAAGATTAGAGCAGG
						CCTTCCCACACCATCAGGAGCTGCATCTTTGCTCAGATACTCCATCACTTCAACCACAGCCCTCAAGGTAGCGAATACCTTTCTCATTTC							CATGTGCTGGGGCATTTGTTGGAGATTTGGGTCCTCCTCTCATTTTGCCCCATTATCTACACACAAAGGCGCAGGTTTTTACAGTAAAGA
						AAAAAATCTTAGTCCCAACCTAGAAAGAATAAAAGAAAAATAATGGGTGACGCTTTTTTGTTTACAAAAACAGCAAGCAAGGATCAACAG							AAATTTTCCAATTGGACAAAAAATATGTTATTTTTTTTTAGTTATTATAACAAAAGTCTCTTGTTTTTTCCTTCAAAACATAAGGAAAGT
						AAAATCTAAGTTCCACCCTCAACTTCGGGGATAATAAAAAGACTATTCAACAATAAAAATTCAATACTGTCGCAA							GGTCTTTTATTTTTATAGCCAAATGGAGATGGATGATAATTAATTGGAAGATTATGTAATTAATTGGAAGATT
	Xv3

## Sheet: Fruit quality QTLs
Fruit-related quantitative trait loci QTLs in relation to the evolution tomato chomosomal diversity
Highlighted in: Red - volatile organic compounds & aroma traits, Green - fruit wieght & yield traits, Blue - sugar, soluble solid, dry matter content and sweet taste related traits, Purple - acidity and sour taset related traits
Marker positions according to Heinz 2.40
Interval
start (bp)	end (bp)	# of markers		Chromosome	1950s	1960s	1970s	1980s	1990s	2000-2009	2010-2016	QTLs for fruit quality
45434	8685425	105		1	0.0671958	0.0858955	0.164087	0.234893	0.257441	0.276786	0.270815	fruit weight - fw1.1 (1), dry matter, sugars (17), citrate (8), lipid VOCs(24), phenylethanol (23), methylbutanol, methional (24), guaiacol (24)
11759320	16810275	4			0	0	0	0	0	0	0
18519338	26852478	6			0	0	0.078125	0.0774074	0.0740741	0.0716146	0.0774074	phenylethanol (23)
27984729	35652798	5			0	0	0.0159722	0.0128889	0	0	0
36916651	42528683	14			0	0	0.0868056	0.0709524	0.0934921	0.0802176	0.0752381	yield, fruit weight (6)
46195561	53419340	18			0	0	0.078125	0.0774074	0.0740741	0.0837674	0.084321
54508769	62494428	21			0	0	0.0578704	0.0612698	0.0593651	0.0534784	0.0574603
64684744	72071107	65			0.00576923	0.00598882	0.0622329	0.0767778	0.0853515	0.135457	0.112923
72268450	81000811	148			0.0454204	0.0296573	0.107522	0.131321	0.140365	0.182881	0.157514	phenylethanol, carotenoid VOCs (26)
81163585	90172766	157			0.0176929	0.0112842	0.072607	0.176277	0.221349	0.332044	0.316433	Brix, fruit weight, yield (7)
331954	2309824	15		2	0.05	0.0608997	0.0854148	0.0728889	0.0548148	0.061849	0.0641481	Malate (23)
6138445	9866916	32			0.0117188	0.0142734	0.0534894	0.0444444	0.0111806	0.0134277	0.0145139	Malate (23)
10422666	14840844	49			0	0	0.0325964	0.030068	0.0113379	0.0107621	0.0113379	titratable acidity (2), lemon aroma (3), malate (23), sour taste (3), sucrose (8)
14981144	19223159	64			0	0	0.0336914	0.0271875	0	0	0	malate (23)
20069168	24794512	30			0.025	0.0304498	0.0695602	0.0657037	0.0406421	0.041862	0.042
25746888	29851866	35			0	0	0.0316468	0.0320635	0.0206349	0.0164063	0.0137778
29909551	34867654	115			0.0716184	0.0713555	0.113891	0.128217	0.14058	0.105095	0.0994976	sucrose, brix (2)
34880140	39808945	278			0.0814868	0.098774	0.213005	0.241054	0.254702	0.277983	0.274355	fruit weight (1) - fw2.2 (18), locule-number lc-1(19), Brix (2,6), Taste sweet, Aroma candy (3), titratable acidity (2), Carotenoid VOCs (21,23, 26), eugenol (2), BCAA VOCs (21), Lipid VOCs (21,26)
39890873	44814312	141			0.00985028	0.00392648	0.0245272	0.12673	0.165299	0.294146	0.273712
44838262	49816154	101			0.0268152	0.0145431	0.0377131	0.101738	0.10321	0.227994	0.227217
71076	5671106	55		3	0.0371212	0.027084	0.0757576	0.163227	0.163315	0.28473	0.261818	titratable acidity (2), fruit weight (2,17), Sugars, dry matter (17), Taste sweet (3), Carotenoid VOCs (23)
6612716	12866857	109			0.0344037	0.0181899	0.0611621	0.083432	0.0767762	0.103103	0.104995	Lipid VOCs (23)
13192848	19429431	13			0	0	0	0	0	0	0.0148718
20228940	25557047	17			0	0	0.00898693	0.0135948	0.0163399	0.00689338	0.014902
26092952	31837593	20			0	0	0.00763889	0.0115556	0.0138889	0.00585938	0.00622222
32617003	38804911	11			0	0	0	0	0	0	0
41159657	44780084	19			0	0	0.0475146	0.0617544	0.0701754	0.0447163	0.0478363
45443367	51381290	83			0.0200803	0.011673	0.071076	0.0762965	0.0961981	0.0604763	0.0608275
51874666	58251253	103			0.0230583	0.0225249	0.0609156	0.0773679	0.107465	0.130876	0.126343	Yield(6)
58359101	64772420	239			0.146039	0.121497	0.173076	0.120885	0.112903	0.180007	0.139734	fruit weigh (1,17): fw3.1 (20), fw3.2(22), sugars (5), brix (6), dry matter (17), guaiacol (21), BCAA VOCs (21)
35288	6219742	144		4	0.0729167	0.0469891	0.138937	0.262589	0.281975	0.329617	0.337438	2-isobutylthiazole (24), methionol (27), phenylethanol (23, 24)
6526396	11593191	30			0.101852	0.0405998	0.0851852	0.134296	0.189481	0.332161	0.360594
13142296	19197222	13			0.149573	0.059622	0.153579	0.159658	0.223093	0.414513	0.445983
21170739	25263749	7			0	0	0.152778	0.124444	0.231111	0.482422	0.48
25919746	31105245	14			0.0198413	0.00790905	0.12004	0.101746	0.178746	0.384068	0.377143
32397420	38354465	14			0.0396825	0.0158181	0.158234	0.155714	0.235397	0.399554	0.407778	Brix, Yield(6)
38474921	44806833	18			0.0462963	0.0184544	0.131752	0.123951	0.207543	0.418728	0.439136	pH (8)
44954225	51088036	32			0.0173611	0.00692042	0.0884332	0.0840972	0.169792	0.37677	0.372014
51439016	57610767	216			0.0192901	0.0144816	0.0340471	0.240165	0.375115	0.374099	0.400947	Total acids (8); sugars, dry matter, fruit weight (17), Phenolic VOCs (23,27), BCAA VOCs (26)
57660725	64047061	352			0.0269492	0.031078	0.160872	0.102367	0.206198	0.279685	0.296509	Sucrose (5), Brix (8,13), titratable acidity (13), BCAA VOCs (21), Lipid VOCs (21,24), geranylacetone (23)
2874	6480893	258		5	0.0221253	0.0186623	0.042972	0.18433	0.235981	0.348232	0.294035	Brix (8)
6571837	12618380	44			0.0315657	0.0330293	0.0748106	0.207273	0.276622	0.34375	0.364495	BCAA VOCs (21,28), 1-octen-3-one (26), lipid VOC (21), guaiacol (23)
13050437	19348819	18			0	0	0	0.209012	0.271859	0.368381	0.391481
20267369	25878342	14			0.0109127	0.0040781	0.0295139	0.244762	0.303175	0.39202	0.426667
26349722	31653434	15			0	0	0	0.220296	0.291782	0.382943	0.412741
32951300	37898148	8			0	0	0	0.277778	0.357778	0.482422	0.497778
39651305	45414654	12			0	0	0	0.25463	0.327963	0.478027	0.488889	Brix, Yield (8)
45540111	51263345	7			0	0	0	0.225397	0.33128	0.43171	0.454772
52937450	58332003	24			0	0	0	0.192037	0.251204	0.344808	0.382315
58486640	64916620	354			0.0192247	0.0193048	0.0997217	0.153517	0.190479	0.257976	0.274084	fruitgh weight (1), Brix (6), pH (15), Phenylethanol (26)
37722	3602294	359		6	0.0144692	0.0178552	0.100162	0.203008	0.306379	0.0897913	0.142341	Lipid VOCs (26)
5388527	8159803	6			0.127315	0.17301	0.359954	0.37	0.393279	0.406071	0.355926
9469542	13419685	7			0.130952	0.177954	0.372024	0.38127	0.407937	0.41921	0.360952
14304379	17312219	8			0.133681	0.181661	0.387153	0.408056	0.451944	0.461291	0.418056
19972827	22786354	21			0.152778	0.207612	0.428778	0.435635	0.465699	0.474465	0.433087
23377502	27499982	11			0.141414	0.176942	0.333965	0.351919	0.391889	0.383523	0.344646
27578360	32131030	43			0.0939793	0.115739	0.186773	0.2175	0.222946	0.260332	0.247334
32214862	36514157	89			0.0351124	0.0217915	0.0498986	0.111286	0.111136	0.215725	0.208439	Lipid VOCs (26)
36739899	41309254	89			0.218789	0.252265	0.295334	0.28814	0.269816	0.344623	0.296175	BCAA VOC (26,27,28)
41345468	45921131	105			0.0339947	0.0140221	0.0502646	0.0942857	0.136713	0.126804	0.119937	Malate (23,26), BCAA VOC (23)
68730	6385399	94		7	0.0706265	0.0345837	0.099143	0.0913051	0.130101	0.162857	0.13078	Brix (15)
7464234	12712684	11			0.0454545	0.0415225	0.0451389	0.0436364	0.0454545	0.0447443	0.0436364
13300647	19456301	6			0	0	0	0	0	0.0100911	0
20318206	25369145	11			0	0	0	0	0	0	0	Z-3-hexenol (23)
26157313	31740817	6			0	0	0	0	0	0	0	BCAA VOCs (21)
32623401	37905522	11			0	0	0	0	0	0	0
39100631	45042915	15			0	0	0	0	0	0	0
46712061	52038170	17			0	0	0	0	0	0	0	Yield (15)
52215820	58522431	99			0.0311448	0.0240816	0.117494	0.17477	0.206966	0.274016	0.251762	fruit weight (1, 13), Brix, titratable acidity (13), BCAA VOCs (21), eugenol (28)
58641570	65051548	165			0.0902357	0.0882444	0.139457	0.113659	0.172129	0.195373	0.193805
28161	6077774	93		8	0.0421147	0.0237006	0.0658976	0.109578	0.130032	0.172694	0.156129	Lipid VOCs (21), Phenolic VOCs (26)
6868333	11994644	14			0	0	0.00570437	0	0.0680952	0.113142	0.115556
14105725	18471903	6			0	0	0	0	0.0644444	0.117188	0.124444	pH (8)
20863405	24336296	11			0	0	0	0	0.0585859	0.106534	0.113131
26806164	30099370	10			0	0	0	0	0.058	0.105469	0.112
32198955	36805152	5			0	0	0	0	0.0644444	0.117188	0.124444
38354544	43999386	21			0.0132275	0.0171363	0.00727513	0.00592593	0.0552381	0.100446	0.112593
44397785	50348924	31			0	0	0	0.00207885	0.0349104	0.078062	0.0603584	Sugars (8), Yield (14)
50440207	56571552	79			0.111463	0.120735	0.164689	0.158143	0.204276	0.205251	0.157727	Malate (23), Phenolic VOCs (21,26,29)
56716417	63002909	115			0.0468599	0.0391003	0.104076	0.127202	0.13535	0.189198	0.137739	Phenolic VOCs (26)
48822	6096766	199		9	0.0164015	0.0127019	0.126161	0.180482	0.232868	0.330454	0.320106	fruit weight (1), pH (8), Brix: Lin5(14,16)
6930635	13391351	11			0	0	0.330683	0.32465	0.328283	0.255501	0.274094	Phenylethanol (23)
13637843	19297899	16			0.0625	0.0605536	0.348524	0.326111	0.305556	0.157593	0.196528	pH & Citrate (8), Brix, Sugars (13, 14)
21216890	25052478	7			0	0	0.357143	0.331746	0.31746	0.172991	0.22
29570705	33360548	4			0	0	0.5	0.464444	0.444444	0.257812	0.313333
33961346	39588898	5			0	0	0.4	0.371556	0.355556	0.143359	0.179556	Brix (6)
41510545	45827984	12			0.0833333	0.0807382	0.416088	0.383704	0.37037	0.196615	0.238519
48361814	53120548	9			0.0555556	0.0538255	0.286651	0.265185	0.246914	0.200521	0.236296	Brix (13), fruit weight, yield(14,17), dry matter (17)
54259491	60765597	56			0.0173611	0.0165905	0.238095	0.232778	0.199012	0.260428	0.268413	Brix, sugars (2,13,8), titratable acidity (2,13)
61013170	67653341	137			0.103127	0.0988868	0.138813	0.209294	0.16261	0.295439	0.286829	fruit weight (1,14), fructose (5), pH (8), carotenoid VOCs (23), Aroma smoky/pharmaceutical (4,30), phenylpropanoid VOCs (4,23,26,30), BCAA VOCs (21)
49125	6007240	74		10	0.117117	0.115752	0.109992	0.147623	0.148039	0.176045	0.138348	fruit weight (1)
6669706	11231641	12			0.0462963	0.0184544	0.0549769	0.0385185	0.0651852	0.0245768	0.0462963
14017278	19039844	7			0	0	0	0.00920635	0	0.03125	0.0330159
19666409	24359223	11			0	0	0	0	0	0	0
26515472	30431015	11			0	0	0	0	0	0	0
33600845	38620952	13			0	0	0	0	0	0	0
41550002	43547093	6			0	0	0	0	0	0	0	carotenoid VOCs (26)
45449499	51603789	40			0.0625	0.0249135	0.0818576	0.0466667	0.0956667	0.0444336	0.0646111
51957216	58218744	30			0.0555556	0.0221453	0.0880787	0.115852	0.131704	0.117057	0.0813333
58331637	64787344	192			0.0745081	0.058373	0.094817	0.102442	0.141919	0.124688	0.14369	titratable acidity (13), yield (14), carotenoid VOCs (23)
57631	5329879	246		11	0.0121387	0.0119279	0.307743	0.284743	0.216125	0.153416	0.132782	BCAA VOC (21,23)
5354992	10543005	170			0	0	0.17598	0.251386	0.366051	0.351883	0.321041
10676706	15709254	48			0	0	0.133681	0.31338	0.32607	0.383179	0.341852
16644073	19661973	10			0	0	0.1375	0.324667	0.308562	0.343359	0.359111
21385744	26502151	9			0	0	0.135802	0.320988	0.300756	0.339844	0.355556
26842610	31827842	19			0	0	0.104532	0.243041	0.234042	0.264391	0.270409
32274202	37057538	62			0	0	0.135529	0.315448	0.305542	0.326644	0.336057
37537409	40370683	11			0	0	0.152778	0.354343	0.345562	0.364879	0.376566
42743202	47902190	143			0	0	0.111111	0.228183	0.213711	0.347439	0.327382
48010961	53333220	315			0	0	0.0697641	0.155069	0.200077	0.317638	0.306209	Fruit weight: fw11.3 (31), fasciated (1), sucrose (2), brix, yield (6), pH (2), Taste sour (3)
53649	6448039	155		12	0.0367384	0.0326041	0.0920027	0.233563	0.229913	0.25801	0.254184	fruit weight (1)
6660006	12760380	22			0.22096	0.148632	0.21291	0.247778	0.352424	0.373935	0.354848
14055893	19452514	12			0.243056	0.163495	0.254919	0.254074	0.365926	0.368652	0.353889
21457876	24101281	4			0.121528	0.0817474	0.117188	0.137222	0.284444	0.325684	0.268333
28832761	30764583	4			0	0	0.0413223	0.157389	0.344002	0.290627	0.297231
32996662	39073531	15			0.0972222	0.0653979	0.122917	0.168889	0.327706	0.364063	0.349333
39489173	45751611	51			0.123094	0.075039	0.18884	0.263693	0.337372	0.355269	0.378824	fruit weight (1), lipid VOCs (21)
46073596	50138854	29			0.0191571	0.00763632	0.0711207	0.122275	0.162835	0.196727	0.227433
54323984	58451735	6			0	0	0.0364583	0.123333	0.308148	0.351237	0.336667
61833712	65374655	88			0.0127841	0.0168685	0.111703	0.112146	0.140278	0.131104	0.148737	pH (2), yield (6), lipid VOCs (24)
References
1	Lin, T., et al. (2014). "Genomic analyses provide insights into the history of tomato breeding." Nature Genetics 46(11): 1220-1226.
2	Saliba-Colombani, V., et al. (2001). "Genetic analysis of organoleptic quality in fresh market tomato. 1. Mapping QTLs for physical and chemical traits." Theoretical and Applied Genetics 102(2-3): 259-272.
3	Causse, M., et al. (2001). "Genetic analysis of organoleptic quality in fresh market tomato. 2. Mapping QTLs for sensory attributes." Theoretical and Applied Genetics 102(2-3): 273-283.
4	Tikunov, Y. M., et al. (2013). "Non-smoky GLYCOSYLTRANSFERASE1 prevents the release of smoky aroma from tomato fruit." Plant Cell 25(8): 3067-3078.
5	Do, P. T., et al. (2010). "The influence of fruit load on the tomato pericarp metabolome in a Solanum chmielewskii introgression line population." Plant Physiology 154(3): 1128-1142.
6	Bernacchi, D., et al. (1998). "Advanced back-cross QTL analysis of tomato. II. Evaluation of near-isogenic lines carrying single-donor introgressions for desirable wild QTL-alleles derived from Lycopersicon hirsutum and L. pimpinellifolium (Theoretical and Applied Genetics (1998) 97 (170-180))." Theoretical and Applied Genetics 97(7): 1191-1196.
7	Monforte, A. J. and S. D. Tanksley (2000). "Development of a set of near isogenic and backcross recombinant inbred lines containing most of the Lycopersicon hirsutum genome in a L. esculentum genetic background: A tool for gene mapping and gene discovery." Genome 43(5): 803-813.
8	Fulton, T. M., et al. (2002). "Quantitative trait loci (QTL) affecting sugars, organic acids and other biochemical properties possibly contributing to flavor, identified in four advanced backcross populations of tomato." Euphytica 127(2): 163-177.
9	Paterson, A. H., et al. (1991). "Mendelian factors underlying quantitative traits in tomato: Comparison across species, generations, and environments." Genetics 127(1): 181-197.
10	Paterson, A. H., et al. (1990). "Fine mapping of quantitative trait loci using selected overlapping recombinant chromosomes, in an interspecies cross of tomato." Genetics 124(3): 735-742.
12	Fulton, T. M., et al. (2000). "Advanced backcross QTL analysis of a Lycopersicon esculentum x Lycopersicon parviflorum cross." Theoretical and Applied Genetics 100(7): 1025-1042.
13	Causse, M., et al. (2004). "A genetic map of candidate genes and QTLs involved in tomato fruit size and composition." Journal of Experimental Botany 55(403): 1671-1685.
14	Fulton, T. M., et al. (1997). "QTL analysis of an advanced backcross of Lycopersicon peruvianum to the cultivated tomato and comparisons with QTLs found in other wild species." Theoretical and Applied Genetics 95(5-6): 881-894.
15	Tanksley, S. D., et al. (1996). "Advanced backcross QTL analysis in a cross between an elite processing line of tomato and its wild relative L. pimpinellifolium." Theoretical and Applied Genetics 92(2): 213-224.
16	Fridman, E., et al. (2000). "A recombination hotspot delimits a wild-species quantitative trait locus for tomato sugar content to 484 bp within an invertase gene." Proceedings of the National Academy of Sciences of the United States of America 97(9): 4718-4723.
17	Prudent, M., et al. (2009). "Genetic and physiological analysis of tomato fruit weight and composition: influence of carbon availability on QTL detection." Journal of Experimental Botany 60(3): 923-937.
18	Frary, A., et al. (2000). "fw2.2: A Quantitative Trait Locus Key to the Evolution of Tomato Fruit Size." Science 289(5476): 85.
19	Munos,S., Ranc,N., Botton,E., Berard,A., Rolland,S., Duffe,P., Carretero,Y., Le Paslier,M.C., Delalande,C., Bouzayen,M., Brunel,D. and Causse,M.(2011) Increase in Tomato Locule Number Is Controlled by Two Single-Nucleotide Polymorphisms Located Near WUSCHEL. Plant Physiol. 156 (4), 2244-2254
20	van der Knaap, E., and Tanksley, S.D. (2003). The making of a bell pepper-shaped tomato fruit: Identification of loci controlling fruit morphology in Yellow Stuffer tomato. Theor. Appl. Genet. 107, 139-147
21	Tieman, D. M., et al. (2006). "Identification of loci affecting flavour volatile emissions in tomato fruits." Journal of Experimental Botany 57(4): 887-896.
22	Chakrabarti, M., et al. (2013). "A cytochrome P450 regulates a domestication trait in cultivated tomato." Proceedings of the National Academy of Sciences 110(42): 17125.
23	Tieman, D., et al. (2017). "A chemical genetic roadmap to improved tomato flavor." Science (New York, N.Y.) 355(6323): 391-394.
24	Mathieu, S., et al. (2009). "Flavour compounds in tomato fruits: Identification of loci and potential pathways affecting volatile composition." Journal of Experimental Botany 60(1): 325-337.
26	Bauchet, G., et al. (2017). "Identification of major loci and genomic regions controlling acid and volatile content in tomato fruit: implications for flavor improvement." New Phytologist 215(2): 624-641.
27	Saliba-Colombani, V., et al. (2000). "Efficiency of RFLP, RAPD, and AFLP markers for the construction of an intraspecific map of the tomato genome." Genome 43(1): 29-40.
28	Kochevenko, A. and A. R. Fernie (2011). "The genetic architecture of branched-chain amino acid accumulation in tomato fruits." Journal of Experimental Botany 62(11): 3895-3906.
29	Tadmor, Y., et al. (2002). "Identification of malodorous, a Wild Species Allele Affecting Tomato Aroma That Was Selected against during Domestication." Journal of Agricultural and Food Chemistry 50(7): 2005-2009.
30	Zanor, M. I., et al. (2009). "Metabolic characterization of loci affecting sensory attributes in tomato allows an assessment of the influence of the levels of primary metabolites and volatile organic contents." Journal of Experimental Botany 60(7): 2139-2154.
31	Lippman, Z. B., et al. (2008). "The making of a compound inflorescence in tomato and related nightshades." PLoS Biology 6(11): 2424-2435.
